# Supplementary material for: Comparative Transcriptome Analysis Reveals Key Insights into Fertility Conversion in the Thermo-Sensitive Cytoplasmic Male Sterile Wheat
Source: Int J Mol Sci. 2022 Nov 18;23(22):14354. doi: 10.3390/ijms232214354 (PMC9693999; doi:10.3390/ijms232214354)
Supplement: Supplementary file 1 [file ijms-23-14354-s001.zip]

Archive with 2 entries (2 files):
- Supplementary figure.pdf
- supplementary tables.xlsx
