# Supplementary material for: Comparative Transcriptome Analysis Reveals Key Insights into Fertility Conversion in the Thermo-Sensitive Cytoplasmic Male Sterile Wheat
Source: Int J Mol Sci. 2022 Nov 18;23(22):14354. doi: 10.3390/ijms232214354 (PMC9693999; doi:10.3390/ijms232214354)
Supplement: Supplementary file 1 [file ijms-23-14354-s001.zip › supplementary tables.xlsx]

## Sheet: Supplementary Table S1
Supplementary Table S1 252 differentially expressed genes in BFA99 VS DFA99
gene_id	expression_DFA99	expression_BFA99	log2FC	pval	padj	regulate	significant	fpkm_D-FA99-TE-1	fpkm_D-FA99-TE-2	fpkm_D-FA99-TE-3	fpkm_B-FA99-TE-1	fpkm_B-FA99-TE-2	fpkm_B-FA99-TE-3	chr	start	end	strand	gene_name	gene_biotype	GO_biological_process	GO_cellular_component	GO_molecular_function	KEGG_genes	KEGG_pathways	gene_length	NR_tophit_name	NR_tophit_description	Swissprot_tophit_name	Swissprot_tophit_description	String_tophit_name	String_tophit_description	COG	KOG	NOG	Pfam
TraesCS1A02G001500	1.37594	2.80201	-1.02074	0.0246639	0.11922	down	yes	2.36066	0.924091	0.843063	1.94677	4.24843	2.21083	1A	326099	326518	+	TraesCS1A02G001500	--	--	GO:0005739|mitochondrion	--	--	--	420	KEH17348.1	KEH17348.1 hypothetical protein MTR_0021s0160 [Medicago truncatula]	sp|Q6CQE5|TAR1_KLULA	sp|Q6CQE5|TAR1_KLULA Protein TAR1 OS=Kluyveromyces lactis (strain ATCC 8585 / CBS 2359 / DSM 70799 / NBRC 1267 / NRRL Y-1140 / WM37) GN=TAR1-A PE=4 SV=2			_	_	NOG129630;NOG79861	_
TraesCS1A02G042700	1.62652	0.717163	1.17028	1.27236e-05	0.000273684	up	yes	1.7558	1.64956	1.47421	0.695023	0.709128	0.747338	1A	23339466	23340670	+	TraesCS1A02G042700	--	GO:0006351|transcription, DNA-templated; GO:0006357|regulation of transcription by RNA polymerase II; GO:0030154|cell differentiation	GO:0005634|nucleus	GO:0000981|DNA-binding transcription factor activity, RNA polymerase II-specific; GO:0001135|RNA polymerase II transcription regulator recruiting activity; GO:0043565|sequence-specific DNA binding; GO:0044212|transcription regulatory region DNA binding	ko:K09422|MYBP	--	1098	XP_020156198.1	XP_020156198.1 myb-related protein MYBAS2-like [Aegilops tauschii subsp. tauschii]	sp|Q4JL76|MYBA2_ORYSJ	sp|Q4JL76|MYBA2_ORYSJ Myb-related protein MYBAS2 OS=Oryza sativa subsp. japonica GN=MYBAS2 PE=2 SV=1	_	_	_	_	_	PF00249.28|Myb_DNA-binding|Myb-like DNA-binding domain|TraesCS1A02G042700.1|m.681:16-63;PF00249.28|Myb_DNA-binding|Myb-like DNA-binding domain|TraesCS1A02G042700.1|m.681:69-113;PF13921.3|Myb_DNA-bind_6|Myb-like DNA-binding domain|TraesCS1A02G042700.1|m.681:19-77;PF13921.3|Myb_DNA-bind_6|Myb-like DNA-binding domain|TraesCS1A02G042700.1|m.681:73-125
TraesCS1A02G094900	0.414137	0.855196	-1.0285	0.00309258	0.0262735	down	yes	0.490599	0.48149	0.270321	1.1652	0.736839	0.663547	1A	90162001	90163497	-	TraesCS1A02G094900	--	GO:0006559|L-phenylalanine catabolic process; GO:0009800|cinnamic acid biosynthetic process	GO:0005737|cytoplasm	GO:0045548|phenylalanine ammonia-lyase activity	ko:K10775|PAL	ko00360|Phenylalanine metabolism; ko00940|Phenylpropanoid biosynthesis; ko01100|Metabolic pathways; ko01110|Biosynthesis of secondary metabolites	1497	XP_020174855.1	XP_020174855.1 phenylalanine ammonia-lyase-like [Aegilops tauschii subsp. tauschii]	sp|Q43210|PALY_WHEAT	sp|Q43210|PALY_WHEAT Phenylalanine ammonia-lyase OS=Triticum aestivum GN=PAL PE=3 SV=1	_	_	_	_	_	PF00221.16|Lyase_aromatic|Aromatic amino acid lyase|TraesCS1A02G094900.1|m.1607:57-496
TraesCS1A02G116700	24.1364	48.4261	-1.00428	3.0805e-15	3.503e-13	down	yes	23.1728	24.2662	24.9701	56.6595	45.3206	43.2982	1A	124011291	124011803	+	TraesCS1A02G116700	--	GO:0009414|response to water deprivation; GO:0009617|response to bacterium; GO:0009644|response to high light intensity	GO:0005737|cytoplasm	--	--	--	393	XP_020186168.1	XP_020186168.1 protein EARLY RESPONSIVE TO DEHYDRATION 15-like [Aegilops tauschii subsp. tauschii]	sp|Q39096|ERD15_ARATH	sp|Q39096|ERD15_ARATH Protein EARLY RESPONSIVE TO DEHYDRATION 15 OS=Arabidopsis thaliana GN=ERD15 PE=1 SV=1	_	_	_	_	_	_
TraesCS1A02G167100	2.99777	7.74314	-1.36609	1.57787e-10	9.38198e-09	down	yes	3.1083	2.765	3.12	9.10283	8.77057	5.35603	1A	300003984	300004745	+	TraesCS1A02G167100	--	GO:0006970|response to osmotic stress; GO:0009737|response to abscisic acid; GO:0009738|abscisic acid-activated signaling pathway; GO:0010116|positive regulation of abscisic acid biosynthetic process; GO:1902074|response to salt	GO:0005829|cytosol; GO:0005886|plasma membrane; GO:0016021|integral component of membrane	--	--	--	762	XP_020183290.1	XP_020183290.1 NDR1/HIN1-like protein 13 isoform X2 [Aegilops tauschii subsp. tauschii]	sp|Q8LD98|NHL6_ARATH	sp|Q8LD98|NHL6_ARATH NDR1/HIN1-like protein 6 OS=Arabidopsis thaliana GN=NHL6 PE=1 SV=1	_	_	_	_	_	PF03168.10|LEA_2|Late embryogenesis abundant protein|TraesCS1A02G167100.1|m.3022:124-226
TraesCS1A02G186500	0.370502	0.843052	-1.16473	0.00195209	0.0183034	down	yes	0.468076	0.379972	0.263457	0.627578	0.907112	0.994467	1A	337657366	337658581	-	TraesCS1A02G186500	--	GO:0006749|glutathione metabolic process; GO:0009407|toxin catabolic process	GO:0005737|cytoplasm	GO:0004364|glutathione transferase activity	--	--	1216	XP_020187891.1	XP_020187891.1 probable glutathione S-transferase GSTU6 [Aegilops tauschii subsp. tauschii]	sp|Q06398|GSTU6_ORYSJ	sp|Q06398|GSTU6_ORYSJ Probable glutathione S-transferase GSTU6 OS=Oryza sativa subsp. japonica GN=GSTU6 PE=2 SV=2	_	_	_	_	_	PF13417.3|GST_N_3|Glutathione S-transferase, N-terminal domain|TraesCS1A02G186500.1|m.3422:23-96;PF02798.17|GST_N|Glutathione S-transferase, N-terminal domain|TraesCS1A02G186500.1|m.3422:21-92;PF13409.3|GST_N_2|Glutathione S-transferase, N-terminal domain|TraesCS1A02G186500.1|m.3422:28-92;PF13410.3|GST_C_2|Glutathione S-transferase, C-terminal domain|TraesCS1A02G186500.1|m.3422:138-212;PF00043.22…
TraesCS1A02G358400	0.587425	1.38336	-1.22173	0.000113377	0.00177952	down	yes	0.52981	0.662035	0.570431	1.45088	1.64634	1.05285	1A	540286427	540287431	-	TraesCS1A02G358400	--	GO:0006351|transcription, DNA-templated; GO:0009867|jasmonic acid mediated signaling pathway; GO:0050832|defense response to fungus	GO:0005634|nucleus	GO:0003700|DNA-binding transcription factor activity; GO:0043565|sequence-specific DNA binding	--	--	1005	XP_020192531.1	XP_020192531.1 probable WRKY transcription factor 51 [Aegilops tauschii subsp. tauschii]	sp|Q8VWQ5|WRK50_ARATH	sp|Q8VWQ5|WRK50_ARATH Probable WRKY transcription factor 50 OS=Arabidopsis thaliana GN=WRKY50 PE=2 SV=1	_	_	_	_	_	PF03106.12|WRKY|WRKY DNA -binding domain|TraesCS1A02G358400.1|m.6778:134-190
TraesCS1A02G410700	0.999553	3.20713	-1.67206	1.81971e-06	4.90492e-05	down	yes	1.28327	0.695552	1.01983	3.38854	4.49138	1.74146	1A	571787041	571787784	+	TraesCS1A02G410700	--	GO:0006351|transcription, DNA-templated; GO:0009751|response to salicylic acid; GO:0010193|response to ozone; GO:0042542|response to hydrogen peroxide	GO:0005634|nucleus; GO:0005737|cytoplasm	GO:0003700|DNA-binding transcription factor activity; GO:0043565|sequence-specific DNA binding; GO:0044212|transcription regulatory region DNA binding	--	--	744	XP_020196717.1	XP_020196717.1 WRKY transcription factor 55-like [Aegilops tauschii subsp. tauschii]	sp|Q9FL62|WRK30_ARATH	sp|Q9FL62|WRK30_ARATH Probable WRKY transcription factor 30 OS=Arabidopsis thaliana GN=WRKY30 PE=2 SV=1	_	_	_	_	_	PF03106.12|WRKY|WRKY DNA -binding domain|TraesCS1A02G410700.1|m.7685:98-157
TraesCS1B02G101800	2.56236	5.21788	-1.02313	3.34634e-07	1.07149e-05	down	yes	2.09747	3.41906	2.17055	4.77482	5.11669	5.76212	1B	111669534	111670815	+	TraesCS1B02G101800	--	GO:0005975|carbohydrate metabolic process	GO:0005829|cytosol	GO:0016791|phosphatase activity	--	--	1173	XP_020147862.1	XP_020147862.1 phosphoglycerate mutase-like protein AT74H [Aegilops tauschii subsp. tauschii]	sp|Q9MAA2|AT74_ARATH	sp|Q9MAA2|AT74_ARATH Phosphoglycerate mutase-like protein AT74 OS=Arabidopsis thaliana GN=At3g05170 PE=2 SV=1	_	_	_	_	_	PF00300.19|His_Phos_1|Histidine phosphatase superfamily (branch 1)|TraesCS1B02G101800.2|m.10111:107-314
TraesCS1B02G183500	2.15019	5.26991	-1.28935	1.16718e-09	6.02943e-08	down	yes	2.1195	2.10824	2.22283	5.76186	6.58159	3.46627	1B	330388235	330389698	+	TraesCS1B02G183500	--	GO:0006970|response to osmotic stress; GO:0009737|response to abscisic acid; GO:0009738|abscisic acid-activated signaling pathway; GO:0010116|positive regulation of abscisic acid biosynthetic process; GO:1902074|response to salt	GO:0005829|cytosol; GO:0005886|plasma membrane; GO:0016021|integral component of membrane	--	--	--	1464	XP_020183289.1	XP_020183289.1 NDR1/HIN1-like protein 13 isoform X1 [Aegilops tauschii subsp. tauschii]	sp|Q8LD98|NHL6_ARATH	sp|Q8LD98|NHL6_ARATH NDR1/HIN1-like protein 6 OS=Arabidopsis thaliana GN=NHL6 PE=1 SV=1	_	_	_	_	_	PF03168.10|LEA_2|Late embryogenesis abundant protein|TraesCS1B02G183500.1|m.11757:243-345
TraesCS1B02G217200	3.31606	8.33918	-1.32782	0.00173169	0.016652	down	yes	2.76651	3.29676	3.88492	6.37174	13.1743	5.47149	1B	393541125	393542679	+	TraesCS1B02G217200	--	--	GO:0005576|extracellular region	--	--	--	1480	XP_020179316.1	XP_020179316.1 expansin-like A2 [Aegilops tauschii subsp. tauschii]	sp|Q7XCL0|EXLA2_ORYSJ	sp|Q7XCL0|EXLA2_ORYSJ Expansin-like A2 OS=Oryza sativa subsp. japonica GN=EXLA2 PE=2 SV=1			_	_	NOG240653	PF01357.18|Pollen_allerg_1|Pollen allergen|TraesCS1B02G217200.1|m.12422:162-242;PF03330.15|DPBB_1|Lytic transglycolase|TraesCS1B02G217200.1|m.12422:65-132
TraesCS1B02G322800	1.94981	4.1907	-1.09991	0.014537	0.0819905	down	yes	1.37921	1.77877	2.69147	2.75107	7.8441	1.97693	1B	547699963	547700388	+	TraesCS1B02G322800	--	--	--	--	--	--	426	XP_020160290.1	XP_020160290.1 putative histone-lysine N-methyltransferase PRDM6 [Aegilops tauschii subsp. tauschii]	_	_	_	_	_	_	_	_
TraesCS1B02G440800	1.49521	3.55282	-1.24305	0.0137001	0.0786705	down	yes	1.38784	1.52118	1.57661	3.89137	5.26783	1.49926	1B	662020213	662023320	-	TraesCS1B02G440800	--	--	--	--	--	--	1786	XP_020196719.1	XP_020196719.1 uncharacterized protein LOC109782507 isoform X2 [Aegilops tauschii subsp. tauschii]	_	_	_	_	_	_	_	PF12159.5|DUF3593|Protein of unknown function (DUF3593)|TraesCS1B02G440800.1|m.2679:85-164
TraesCS1D02G079800	0.714209	1.52218	-1.08111	2.67134e-05	0.00052565	down	yes	0.740957	0.85962	0.542051	1.74304	1.50896	1.31455	1D	62563846	62567689	+	TraesCS1D02G079800	--	GO:0006979|response to oxidative stress; GO:0032922|circadian regulation of gene expression; GO:0042744|hydrogen peroxide catabolic process; GO:0042752|regulation of circadian rhythm; GO:0097167|circadian regulation of translation	GO:0005576|extracellular region	GO:0004601|peroxidase activity; GO:0020037|heme binding; GO:0046872|metal ion binding	--	--	1462	XP_020179970.1	XP_020179970.1 peroxidase 2-like [Aegilops tauschii subsp. tauschii]	sp|Q9FEQ8|PER2_MAIZE	sp|Q9FEQ8|PER2_MAIZE Peroxidase 2 OS=Zea mays GN=PER2 PE=2 SV=1	_	_	_	_	_	PF00141.20|peroxidase|Peroxidase|TraesCS1D02G079800.1|m.4896:41-302
TraesCS1D02G083300	0.421014	1.21721	-1.50958	0.000590188	0.00702011	down	yes	0.563705	0.385038	0.3143	1.89768	1.13834	0.615622	1D	66322351	66323262	-	TraesCS1D02G083300	--	--	--	--	--	--	912	XP_020191653.1	XP_020191653.1 uncharacterized protein LOC109777429 [Aegilops tauschii subsp. tauschii]	_	_	_	_	_	_	_	_
TraesCS1D02G087500	2.60462	1.28627	1.01224	5.90498e-07	1.76972e-05	up	yes	2.85133	2.61796	2.34458	1.3105	1.03293	1.51538	1D	72900048	72904222	+	TraesCS1D02G087500	--	--	--	--	--	--	1447	XP_020175109.1	XP_020175109.1 putative uncharacterized protein DDB_G0277003 [Aegilops tauschii subsp. tauschii]	sp|Q86JB0|Y8324_DICDI	sp|Q86JB0|Y8324_DICDI Putative uncharacterized protein DDB_G0277003 OS=Dictyostelium discoideum GN=DDB_G0277003 PE=4 SV=2	_	_	_	_	_	PF10294.6|Methyltransf_16|Lysine methyltransferase|TraesCS1D02G087500.1|m.5020:176-313
TraesCS1D02G208400	0.783282	2.18839	-1.47054	7.80664e-08	2.855e-06	down	yes	0.588781	0.935788	0.825277	2.19649	2.71039	1.65828	1D	294405087	294407320	+	TraesCS1D02G208400	--	GO:0043161|proteasome-mediated ubiquitin-dependent protein catabolic process	GO:0009535|chloroplast thylakoid membrane; GO:0016021|integral component of membrane	GO:0046872|metal ion binding; GO:0061630|ubiquitin protein ligase activity	--	--	1185	XP_020163660.1	XP_020163660.1 NEP1-interacting protein-like 1 [Aegilops tauschii subsp. tauschii]	sp|Q8GT75|NIP1_ARATH	sp|Q8GT75|NIP1_ARATH NEP1-interacting protein 1 OS=Arabidopsis thaliana GN=NIP1 PE=1 SV=2	_	_	_	_	_	PF13639.3|zf-RING_2|Ring finger domain|TraesCS1D02G208400.1|m.7341:283-325;PF17123.2|zf-RING_11|RING-like zinc finger|TraesCS1D02G208400.1|m.7341:283-311;PF12678.4|zf-rbx1|RING-H2 zinc finger domain|TraesCS1D02G208400.1|m.7341:299-325;PF13923.3|zf-C3HC4_2|Zinc finger, C3HC4 type (RING finger)|TraesCS1D02G208400.1|m.7341:283-324;PF13445.3|zf-RING_UBOX|RING-type zinc-finger|TraesCS1D02G208400.1|m.7…
TraesCS1D02G223400	0.468697	1.09083	-1.2014	1.62387e-05	0.000338504	down	yes	0.475792	0.515772	0.414529	1.03224	1.20717	1.03307	1D	311256547	311258535	+	TraesCS1D02G223400	--	--	--	--	--	--	1505	XP_020156318.1	XP_020156318.1 uncharacterized protein LOC109741654 isoform X2 [Aegilops tauschii subsp. tauschii]	_	_	_	_	_	_	_	_
TraesCS1D02G236200	4.96894	10.3888	-1.0625	8.13463e-13	6.93017e-11	down	yes	5.1381	4.6766	5.09212	12.9212	10.0412	8.20392	1D	325666502	325674298	+	TraesCS1D02G236200	--	GO:0006952|defense response; GO:0060548|negative regulation of cell death; GO:0090332|stomatal closure	GO:0005886|plasma membrane	GO:0005544|calcium-dependent phospholipid binding	--	--	2798	XP_020172309.1	XP_020172309.1 protein BONZAI 3-like isoform X1 [Aegilops tauschii subsp. tauschii]	sp|Q5XQC7|BON3_ARATH	sp|Q5XQC7|BON3_ARATH Protein BONZAI 3 OS=Arabidopsis thaliana GN=BON3 PE=1 SV=1	_	_	_	_	_	PF07002.13|Copine|Copine|TraesCS1D02G236200.1|m.7900:407-624;PF00168.27|C2|C2 domain|TraesCS1D02G236200.1|m.7900:111-212;PF00168.27|C2|C2 domain|TraesCS1D02G236200.1|m.7900:252-341
TraesCS1D02G324000	0.460769	1.39791	-1.58046	2.38568e-05	0.00047776	down	yes	0.524591	0.396039	0.461677	1.0545	1.85386	1.28537	1D	416468796	416469635	+	TraesCS1D02G324000	--	--	--	--	--	--	840	XP_020200122.1	XP_020200122.1 proline-rich protein 2-like [Aegilops tauschii subsp. tauschii]	_	_	_	_	_	_	_	_
TraesCS1D02G376800	0.13404	0.829457	-2.54299	7.80499e-09	3.47864e-07	down	yes	0.0996509	0.188078	0.114391	0.721125	1.21054	0.556701	1D	453209874	453211347	-	TraesCS1D02G376800	--	GO:0001944|vasculature development; GO:0006351|transcription, DNA-templated; GO:0009873|ethylene-activated signaling pathway; GO:0010200|response to chitin; GO:0050832|defense response to fungus; GO:0051301|cell division	GO:0005634|nucleus	GO:0003677|DNA binding; GO:0003700|DNA-binding transcription factor activity	--	--	1474	XP_020149086.1	XP_020149086.1 ethylene-responsive transcription factor ERF109-like [Aegilops tauschii subsp. tauschii]	sp|Q9SZ06|EF109_ARATH	sp|Q9SZ06|EF109_ARATH Ethylene-responsive transcription factor ERF109 OS=Arabidopsis thaliana GN=ERF109 PE=1 SV=1			_	_	NOG245937	PF00847.17|AP2|AP2 domain|TraesCS1D02G376800.1|m.10672:135-184
TraesCS2A02G028700	0.56646	1.35151	-1.23992	9.16835e-06	0.000205637	down	yes	0.516489	0.550479	0.632413	0.984662	1.80734	1.26254	2A	13013184	13015074	+	TraesCS2A02G028700	--	GO:0008152|metabolic process	--	GO:0035251|UDP-glucosyltransferase activity	ko:K21374|UGT85A	--	1813	BAJ95038.1	BAJ95038.1 predicted protein [Hordeum vulgare subsp. vulgare]	sp|F8WKW1|UGT2_GARJA	sp|F8WKW1|UGT2_GARJA 7-deoxyloganetin glucosyltransferase OS=Gardenia jasminoides GN=UGT85A24 PE=1 SV=1	_	_	_	_	_	PF00201.15|UDPGT|UDP-glucoronosyl and UDP-glucosyl transferase|TraesCS2A02G028700.1|m.12608:314-445
TraesCS2A02G064900	12.0621	24.9217	-1.04631	4.32906e-18	6.79676e-16	down	yes	11.2582	13.0628	11.8653	27.1146	26.0342	21.6164	2A	29261790	29262932	+	TraesCS2A02G064900	--	GO:0010286|heat acclimation; GO:0030001|metal ion transport; GO:0046916|cellular transition metal ion homeostasis	GO:0005737|cytoplasm; GO:0005886|plasma membrane; GO:0009506|plasmodesma; GO:0031965|nuclear membrane	GO:0005507|copper ion binding; GO:0032791|lead ion binding; GO:0046870|cadmium ion binding	--	--	972	AIE40060.1	AIE40060.1 heavy metal-associated isoprenylated protein 1 [Triticum aestivum]	sp|Q9SZN7|HIP26_ARATH	sp|Q9SZN7|HIP26_ARATH Heavy metal-associated isoprenylated plant protein 26 OS=Arabidopsis thaliana GN=HIPP26 PE=1 SV=1	_	_	_	_	_	PF00403.23|HMA|Heavy-metal-associated domain|TraesCS2A02G064900.1|m.13220:33-77
TraesCS2A02G084100	0.659241	1.58968	-1.25718	1.45961e-05	0.00030797	down	yes	0.725458	0.743522	0.508745	1.54679	2.07427	1.14796	2A	38569840	38571351	+	TraesCS2A02G084100	--	GO:0006979|response to oxidative stress; GO:0009664|plant-type cell wall organization; GO:0042744|hydrogen peroxide catabolic process; GO:0048511|rhythmic process; GO:0050832|defense response to fungus	GO:0005829|cytosol; GO:0009505|plant-type cell wall; GO:0009506|plasmodesma	GO:0004601|peroxidase activity; GO:0020037|heme binding; GO:0046872|metal ion binding	ko:K00430|E1.11.1.7	ko00940|Phenylpropanoid biosynthesis; ko01100|Metabolic pathways; ko01110|Biosynthesis of secondary metabolites	1392	XP_020185338.1	XP_020185338.1 peroxidase 21-like [Aegilops tauschii subsp. tauschii]	sp|Q42580|PER21_ARATH	sp|Q42580|PER21_ARATH Peroxidase 21 OS=Arabidopsis thaliana GN=PER21 PE=1 SV=1	_	_	_	_	_	PF00141.20|peroxidase|Peroxidase|TraesCS2A02G084100.1|m.13573:97-346
TraesCS2A02G098800	0.888745	1.79388	-1.00512	0.00220212	0.0202333	down	yes	0.985207	0.973676	0.70735	1.64858	2.59541	1.13764	2A	52008577	52009601	-	TraesCS2A02G098800	--	--	--	--	--	--	1025	XP_020184502.1	XP_020184502.1 uncharacterized protein LOC109770201 [Aegilops tauschii subsp. tauschii]	_	_	_	_	_	_	_	PF05678.11|VQ|VQ motif|TraesCS2A02G098800.1|m.13838:193-218
TraesCS2A02G099900	2.05048	4.13352	-1.00787	3.85974e-07	1.21639e-05	down	yes	1.95768	1.85117	2.3426	4.4911	4.97907	2.93038	2A	52664200	52666056	-	TraesCS2A02G099900	--	GO:0006351|transcription, DNA-templated; GO:0009723|response to ethylene; GO:0009873|ethylene-activated signaling pathway; GO:0042742|defense response to bacterium; GO:0071281|cellular response to iron ion	GO:0005634|nucleus	GO:0003700|DNA-binding transcription factor activity; GO:0016491|oxidoreductase activity; GO:0043565|sequence-specific DNA binding; GO:0051537|2 iron, 2 sulfur cluster binding	ko:K14514|EIN3	ko04016|MAPK signaling pathway - plant; ko04075|Plant hormone signal transduction	1857	XP_020153937.1	XP_020153937.1 ETHYLENE INSENSITIVE 3-like 1 protein [Aegilops tauschii subsp. tauschii]	sp|Q9SLH0|EIL1_ARATH	sp|Q9SLH0|EIL1_ARATH ETHYLENE INSENSITIVE 3-like 1 protein OS=Arabidopsis thaliana GN=EIL1 PE=1 SV=1	_	_	_	_	_	PF04873.10|EIN3|Ethylene insensitive 3|TraesCS2A02G099900.1|m.13857:71-331
TraesCS2A02G104600	0.294428	0.980081	-1.70145	5.18811e-08	1.96656e-06	down	yes	0.231896	0.357004	0.294383	0.840323	1.43413	0.665792	2A	57838267	57841178	+	TraesCS2A02G104600	--	--	--	--	--	--	2692	XP_020186131.1	XP_020186131.1 flocculation protein FLO11-like [Aegilops tauschii subsp. tauschii]	_	_	_	_	_	_	_	PF11331.5|zinc_ribbon_12|Probable zinc-ribbon domain|TraesCS2A02G104600.1|m.13957:520-562
TraesCS2A02G112500	1.79968	4.02448	-1.15665	1.41885e-06	3.91997e-05	down	yes	2.15131	2.01542	1.23232	3.99969	4.59164	3.48212	2A	63606214	63607374	-	TraesCS2A02G112500	--	--	--	--	--	--	862	EMS51705.1	EMS51705.1 Universal stress protein A-like protein [Triticum urartu]	_	_	_	_	_	_	_	PF00582.23|Usp|Universal stress protein family|TraesCS2A02G112500.1|m.14106:43-191
TraesCS2A02G152400	0.512063	1.37607	-1.4087	1.47074e-06	4.04186e-05	down	yes	0.508324	0.542379	0.485485	1.99205	1.16765	0.968508	2A	100631163	100633268	-	TraesCS2A02G152400	--	--	GO:0016021|integral component of membrane	GO:0004497|monooxygenase activity; GO:0005506|iron ion binding; GO:0016705|oxidoreductase activity, acting on paired donors, with incorporation or reduction of molecular oxygen; GO:0020037|heme binding	ko:K20660|CYP709	--	1806	SPT16800.1	SPT16800.1 unnamed protein product [Triticum aestivum]	sp|F4IK45|C70B2_ARATH	sp|F4IK45|C70B2_ARATH Cytochrome P450 709B2 OS=Arabidopsis thaliana GN=CYP709B2 PE=2 SV=1			COG2124	KOG0157	_	PF00067.19|p450|Cytochrome P450|TraesCS2A02G152400.1|m.220:89-488
TraesCS2A02G156800	15.1033	39.9786	-1.40377	9.73083e-17	1.32727e-14	down	yes	16.1076	15.0998	14.1025	34.0905	53.4657	32.3796	2A	103354531	103355459	-	TraesCS2A02G156800	--	GO:0000209|protein polyubiquitination; GO:0006511|ubiquitin-dependent protein catabolic process; GO:0009414|response to water deprivation; GO:0009737|response to abscisic acid; GO:0009738|abscisic acid-activated signaling pathway; GO:0010200|response to chitin; GO:0043161|proteasome-mediated ubiquitin-dependent protein catabolic process; GO:0051865|protein autoubiquitination	GO:0005634|nucleus; GO:0005737|cytoplasm; GO:0005829|cytosol	GO:0004842|ubiquitin-protein transferase activity; GO:0046872|metal ion binding; GO:0061630|ubiquitin protein ligase activity	--	--	929	XP_020192313.1	XP_020192313.1 E3 ubiquitin-protein ligase RDUF1-like [Aegilops tauschii subsp. tauschii]	sp|Q9SNB6|RDUF1_ARATH	sp|Q9SNB6|RDUF1_ARATH E3 ubiquitin-protein ligase RDUF1 OS=Arabidopsis thaliana GN=RDUF1 PE=1 SV=1	_	_	_	_	_	PF13639.3|zf-RING_2|Ring finger domain|TraesCS2A02G156800.2|m.301:115-154;PF13923.3|zf-C3HC4_2|Zinc finger, C3HC4 type (RING finger)|TraesCS2A02G156800.2|m.301:116-153;PF00097.22|zf-C3HC4|Zinc finger, C3HC4 type (RING finger)|TraesCS2A02G156800.2|m.301:116-153;PF17123.2|zf-RING_11|RING-like zinc finger|TraesCS2A02G156800.2|m.301:115-140;PF13445.3|zf-RING_UBOX|RING-type zinc-finger|TraesCS2A02G156…
TraesCS2A02G189600	2.00159	5.23329	-1.38214	4.69671e-14	4.84283e-12	down	yes	2.34578	1.92102	1.73797	6.25008	5.54994	3.89985	2A	156364116	156366833	+	TraesCS2A02G189600	--	GO:0006351|transcription, DNA-templated; GO:0006355|regulation of transcription, DNA-templated	GO:0005634|nucleus	GO:0003700|DNA-binding transcription factor activity; GO:0043565|sequence-specific DNA binding	--	--	2309	XP_020176499.1	XP_020176499.1 chitin-inducible gibberellin-responsive protein 2-like [Aegilops tauschii subsp. tauschii]	sp|Q8GVE1|CIGR2_ORYSJ	sp|Q8GVE1|CIGR2_ORYSJ Chitin-inducible gibberellin-responsive protein 2 OS=Oryza sativa subsp. japonica GN=CIGR2 PE=2 SV=1	_	_	_	_	_	PF03514.11|GRAS|GRAS domain family|TraesCS2A02G189600.1|m.946:184-553
TraesCS2A02G212900	0.22913	0.545198	-1.21521	0.000767513	0.00868411	down	yes	0.259332	0.174028	0.25403	0.699335	0.580423	0.355836	2A	197564051	197566174	-	TraesCS2A02G212900	--	GO:0006559|L-phenylalanine catabolic process; GO:0009800|cinnamic acid biosynthetic process	GO:0005737|cytoplasm	GO:0045548|phenylalanine ammonia-lyase activity	ko:K10775|PAL	ko00360|Phenylalanine metabolism; ko00940|Phenylpropanoid biosynthesis; ko01100|Metabolic pathways; ko01110|Biosynthesis of secondary metabolites	2124	XP_020191559.1	XP_020191559.1 phenylalanine ammonia-lyase-like [Aegilops tauschii subsp. tauschii]	sp|Q43210|PALY_WHEAT	sp|Q43210|PALY_WHEAT Phenylalanine ammonia-lyase OS=Triticum aestivum GN=PAL PE=3 SV=1	_	_	_	_	_	PF00221.16|Lyase_aromatic|Aromatic amino acid lyase|TraesCS2A02G212900.1|m.1420:56-528
TraesCS2A02G220600	0.685988	1.40305	-1.02168	1.66195e-06	4.51481e-05	down	yes	0.696439	0.655513	0.706013	1.48358	1.50227	1.22331	2A	209205693	209209174	-	TraesCS2A02G220600	--	GO:0010973|positive regulation of division septum assembly; GO:0031028|septation initiation signaling; GO:0034613|cellular protein localization	GO:0044732|mitotic spindle pole body	GO:0003924|GTPase activity; GO:0005525|GTP binding	ko:K07976|RAB	--	1737	AUN50243.1	AUN50243.1 SGP [Triticum aestivum]	sp|P87027|SPG1_SCHPO	sp|P87027|SPG1_SCHPO Septum-promoting GTP-binding protein 1 OS=Schizosaccharomyces pombe (strain 972 / ATCC 24843) GN=spg1 PE=1 SV=1	_	_	_	_	_	PF00071.19|Ras|Ras family|TraesCS2A02G220600.1|m.1563:110-274;PF08477.10|Roc|Ras of Complex, Roc, domain of DAPkinase|TraesCS2A02G220600.1|m.1563:110-224
TraesCS2A02G298600	1.72405	3.54814	-1.03698	6.99686e-09	3.14001e-07	down	yes	1.50224	1.64656	2.02335	3.36143	4.05041	3.23258	2A	514231854	514233503	+	TraesCS2A02G298600	--	GO:0010200|response to chitin	--	GO:0004842|ubiquitin-protein transferase activity	--	--	1650	XP_020153681.1	XP_020153681.1 U-box domain-containing protein 27-like isoform X1 [Aegilops tauschii subsp. tauschii]	sp|Q9FLF4|PUB27_ARATH	sp|Q9FLF4|PUB27_ARATH U-box domain-containing protein 27 OS=Arabidopsis thaliana GN=PUB27 PE=2 SV=1	_	_	_	_	_	PF04564.12|U-box|U-box domain|TraesCS2A02G298600.1|m.3119:43-112
TraesCS2A02G371600	2.73195	6.23667	-1.18789	5.04885e-13	4.4246e-11	down	yes	2.88435	2.61304	2.69846	7.21845	6.78475	4.70682	2A	613987781	613989817	-	TraesCS2A02G371600	--	GO:0009751|response to salicylic acid	GO:0005886|plasma membrane; GO:0016021|integral component of membrane	GO:0004674|protein serine/threonine kinase activity; GO:0005524|ATP binding; GO:0030246|carbohydrate binding	--	--	2037	XP_020200773.1	XP_020200773.1 L-type lectin-domain containing receptor kinase IV.1-like [Aegilops tauschii subsp. tauschii]	sp|O80939|LRK41_ARATH	sp|O80939|LRK41_ARATH L-type lectin-domain containing receptor kinase IV.1 OS=Arabidopsis thaliana GN=LECRK41 PE=2 SV=1			COG0515	KOG1187	_	PF00139.16|Lectin_legB|Legume lectin domain|TraesCS2A02G371600.1|m.4565:31-278;PF00069.22|Pkinase|Protein kinase domain|TraesCS2A02G371600.1|m.4565:350-616;PF07714.14|Pkinase_Tyr|Protein tyrosine kinase|TraesCS2A02G371600.1|m.4565:351-555
TraesCS2A02G397700	29.7843	62.1354	-1.06061	0.00259059	0.0229457	down	yes	31.9721	29.5709	27.8098	56.8717	89.9741	39.5605	2A	651504966	651510544	-	TraesCS2A02G397700	--	GO:0006334|nucleosome assembly	GO:0000786|nucleosome; GO:0005634|nucleus	GO:0003677|DNA binding	ko:K11275|H1_5	--	585	XP_020179282.1	XP_020179282.1 histone H1-like [Aegilops tauschii subsp. tauschii]	sp|P40267|H1_SOLPN	sp|P40267|H1_SOLPN Histone H1 OS=Solanum pennellii PE=2 SV=1	_	_	_	_	_	PF00538.16|Linker_histone|linker histone H1 and H5 family|TraesCS2A02G397700.1|m.5079:37-104
TraesCS2A02G455400	3.03716	6.26681	-1.04257	1.02535e-08	4.46086e-07	down	yes	2.43696	2.87308	3.80145	5.7359	6.25257	6.81197	2A	704004768	704005867	+	TraesCS2A02G455400	--	GO:0006952|defense response; GO:0010200|response to chitin; GO:0043161|proteasome-mediated ubiquitin-dependent protein catabolic process	GO:0016021|integral component of membrane	GO:0046872|metal ion binding; GO:0061630|ubiquitin protein ligase activity	--	--	1100	SPT19928.1	SPT19928.1 unnamed protein product [Triticum aestivum]	sp|Q9ZT49|ATL45_ARATH	sp|Q9ZT49|ATL45_ARATH Probable E3 ubiquitin-protein ligase ATL45 OS=Arabidopsis thaliana GN=ATL45 PE=2 SV=1			COG5540	KOG0800	_	PF13639.3|zf-RING_2|Ring finger domain|TraesCS2A02G455400.1|m.6200:105-149;PF17123.2|zf-RING_11|RING-like zinc finger|TraesCS2A02G455400.1|m.6200:106-135;PF13923.3|zf-C3HC4_2|Zinc finger, C3HC4 type (RING finger)|TraesCS2A02G455400.1|m.6200:106-148;PF00097.22|zf-C3HC4|Zinc finger, C3HC4 type (RING finger)|TraesCS2A02G455400.1|m.6200:107-148;PF12678.4|zf-rbx1|RING-H2 zinc finger domain|TraesCS2A02…
TraesCS2A02G478500	0.528734	0.185128	1.46515	3.71476e-05	0.000690693	up	yes	0.637187	0.522873	0.426143	0.241603	0.110141	0.203641	2A	717169668	717175216	-	TraesCS2A02G478500	--	GO:0085030|symbiotic process benefiting host; GO:2000899|xyloglucan catabolic process	GO:0042597|periplasmic space	GO:0008422|beta-glucosidase activity; GO:0102483|scopolin beta-glucosidase activity	ko:K05349|bglX	ko00460|Cyanoamino acid metabolism; ko00500|Starch and sucrose metabolism; ko00940|Phenylpropanoid biosynthesis; ko01100|Metabolic pathways; ko01110|Biosynthesis of secondary metabolites	2651	SPT20124.1	SPT20124.1 unnamed protein product [Triticum aestivum]	sp|A7LXU3|BGH3B_BACO1	sp|A7LXU3|BGH3B_BACO1 Beta-glucosidase BoGH3B OS=Bacteroides ovatus (strain ATCC 8483 / DSM 1896 / JCM 5824 / NCTC 11153) GN=BACOVA_02659 PE=1 SV=1	_	_	_	_	_	PF00933.18|Glyco_hydro_3|Glycosyl hydrolase family 3 N terminal domain|TraesCS2A02G478500.1|m.6603:83-412;PF01915.19|Glyco_hydro_3_C|Glycosyl hydrolase family 3 C-terminal domain|TraesCS2A02G478500.1|m.6603:449-658
TraesCS2A02G551600	2.27725	5.00816	-1.13354	2.71854e-07	8.8575e-06	down	yes	1.92081	2.55902	2.35193	4.68224	6.48852	3.85372	2A	758311482	758312474	-	TraesCS2A02G551600	--	--	--	--	--	--	975	XP_020160723.1	XP_020160723.1 uncharacterized protein LOC109746016 [Aegilops tauschii subsp. tauschii]	_	_			_	_	NOG272515	_
TraesCS2B02G101800	1.3594	2.94188	-1.10808	3.20548e-06	8.14585e-05	down	yes	1.2843	1.30873	1.48519	3.095	3.64209	2.08855	2B	62983936	62985123	+	TraesCS2B02G101800	--	--	GO:0016021|integral component of membrane	GO:0004722|protein serine/threonine phosphatase activity; GO:0046872|metal ion binding	ko:K17506|PPM1L,PP2CE	--	1158	XP_020149673.1	XP_020149673.1 probable protein phosphatase 2C 32 [Aegilops tauschii subsp. tauschii]	sp|Q10MX1|P2C32_ORYSJ	sp|Q10MX1|P2C32_ORYSJ Probable protein phosphatase 2C 32 OS=Oryza sativa subsp. japonica GN=Os03g0292100 PE=2 SV=1	_	_	_	_	_	PF00481.18|PP2C|Protein phosphatase 2C|TraesCS2B02G101800.1|m.10413:142-373;PF13672.3|PP2C_2|Protein phosphatase 2C|TraesCS2B02G101800.1|m.10413:145-343;PF07228.9|SpoIIE|Stage II sporulation protein E (SpoIIE)|TraesCS2B02G101800.1|m.10413:210-380
TraesCS2B02G131200	0.630181	2.12353	-1.73669	1.11122e-06	3.12996e-05	down	yes	0.384436	0.588199	0.917908	1.82612	3.15188	1.39259	2B	98255802	98257342	-	TraesCS2B02G131200	--	--	--	--	--	--	1194	XP_020159490.1	XP_020159490.1 uncharacterized protein LOC109744755 [Aegilops tauschii subsp. tauschii]	_	_	_	_	_	_	_	PF00582.23|Usp|Universal stress protein family|TraesCS2B02G131200.1|m.10979:27-174
TraesCS2B02G210600	0.156244	0.590019	-1.85171	8.56008e-06	0.000194173	down	yes	0.0750096	0.125841	0.267882	0.754673	0.544882	0.470503	2B	194378550	194380852	+	TraesCS2B02G210600	--	--	--	GO:0016874|ligase activity	ko:K14487|GH3	ko04075|Plant hormone signal transduction	2203	XP_020153870.1	XP_020153870.1 probable indole-3-acetic acid-amido synthetase GH3.8 [Aegilops tauschii subsp. tauschii]	sp|A3BLS0|GH38_ORYSI	sp|A3BLS0|GH38_ORYSI Probable indole-3-acetic acid-amido synthetase GH3.8 OS=Oryza sativa subsp. indica GN=GH3.8 PE=2 SV=2	_	_	_	_	_	PF03321.10|GH3|GH3 auxin-responsive promoter|TraesCS2B02G210600.1|m.12467:40-583
TraesCS2B02G252100	1.13844	2.44132	-1.09388	0.00424098	0.0332421	down	yes	1.38199	1.27187	0.761476	1.69976	3.20937	2.41483	2B	267901444	267901908	+	TraesCS2B02G252100	--	--	--	--	--	--	465	XP_020181969.1	XP_020181969.1 junctophilin-4-like [Aegilops tauschii subsp. tauschii]	_	_			COG4642	KOG0231	_	PF02493.17|MORN|MORN repeat|TraesCS2B02G252100.1|m.13367:54-71;PF02493.17|MORN|MORN repeat|TraesCS2B02G252100.1|m.13367:79-101;PF02493.17|MORN|MORN repeat|TraesCS2B02G252100.1|m.13367:102-123;PF02493.17|MORN|MORN repeat|TraesCS2B02G252100.1|m.13367:125-138
TraesCS2B02G293700	0.613334	1.64863	-1.41191	3.32741e-10	1.88032e-08	down	yes	0.455761	0.614422	0.769818	1.6551	1.79757	1.49321	2B	409662503	409664758	-	TraesCS2B02G293700	--	--	--	--	--	--	2256	XP_020196674.1	XP_020196674.1 exocyst complex component EXO70A1-like [Aegilops tauschii subsp. tauschii]	_	_			_	KOG2344	_	PF03081.12|Exo70|Exo70 exocyst complex subunit|TraesCS2B02G293700.1|m.14197:210-491;PF03081.12|Exo70|Exo70 exocyst complex subunit|TraesCS2B02G293700.1|m.14197:504-545
TraesCS2B02G343100	1.05226	0.463186	1.16666	4.7123e-05	0.000845318	up	yes	1.10923	1.13614	0.911419	0.599404	0.343854	0.446302	2B	489006846	489013550	+	TraesCS2B02G343100	--	GO:0046685|response to arsenic-containing substance	--	GO:0005524|ATP binding; GO:0015446|ATPase-coupled arsenite transmembrane transporter activity	ko:K01551|arsA,ASNA1	--	1724	SPT18649.1	SPT18649.1 unnamed protein product [Triticum aestivum]	sp|O27555|ARSA_METTH	sp|O27555|ARSA_METTH Putative arsenical pump-driving ATPase OS=Methanothermobacter thermautotrophicus (strain ATCC 29096 / DSM 1053 / JCM 10044 / NBRC 100330 / Delta H) GN=MTH_1511 PE=1 SV=1	_	_	_	_	_	PF02374.12|ArsA_ATPase|Anion-transporting ATPase|TraesCS2B02G343100.2|m.115:66-362;PF06564.9|CBP_BcsQ|Cellulose biosynthesis protein BcsQ|TraesCS2B02G343100.2|m.115:71-116
TraesCS2B02G419600	2.64028	8.27401	-1.64419	1.61164e-16	2.1586e-14	down	yes	2.79525	2.728	2.39758	6.29768	11.0315	7.49286	2B	601211842	601213233	-	TraesCS2B02G419600	--	GO:0006351|transcription, DNA-templated	GO:0005634|nucleus; GO:0005737|cytoplasm	GO:0003700|DNA-binding transcription factor activity; GO:0043565|sequence-specific DNA binding	ko:K09419|HSFF	--	1294	ACG25742.1	ACG25742.1 heat shock factor protein 4 [Zea mays]	sp|Q7XRX3|HFB2A_ORYSJ	sp|Q7XRX3|HFB2A_ORYSJ Heat stress transcription factor B-2a OS=Oryza sativa subsp. japonica GN=HSFB2A PE=2 SV=2	_	_	_	_	_	PF00447.14|HSF_DNA-bind|HSF-type DNA-binding|TraesCS2B02G419600.1|m.1599:38-127
TraesCS2B02G448100	6.72504	16.3157	-1.27739	4.62022e-13	4.10434e-11	down	yes	6.85852	6.28874	7.02786	18.4117	19.2712	11.2642	2B	640764275	640765476	-	TraesCS2B02G448100	--	GO:0006351|transcription, DNA-templated; GO:0006952|defense response; GO:0009873|ethylene-activated signaling pathway; GO:0010105|negative regulation of ethylene-activated signaling pathway	GO:0005634|nucleus	GO:0003700|DNA-binding transcription factor activity; GO:0043565|sequence-specific DNA binding	ko:K09286|EREBP	--	1202	XP_003580517.1	XP_003580517.1 ethylene-responsive transcription factor 4 [Brachypodium distachyon]	sp|O80339|ERF82_ARATH	sp|O80339|ERF82_ARATH Ethylene-responsive transcription factor 3 OS=Arabidopsis thaliana GN=ERF3 PE=1 SV=1			_	_	NOG255490	PF00847.17|AP2|AP2 domain|TraesCS2B02G448100.1|m.2127:54-104
TraesCS2B02G472800	2.03262	1.01109	1.00031	3.26935e-12	2.53963e-10	up	yes	2.00173	2.14695	1.94919	1.09378	0.823261	1.11624	2B	669435939	669444373	-	TraesCS2B02G472800	--	GO:0009624|response to nematode; GO:0055085|transmembrane transport	GO:0000325|plant-type vacuole; GO:0005774|vacuolar membrane; GO:0009506|plasmodesma; GO:0016021|integral component of membrane	GO:0005524|ATP binding; GO:0008559|ATPase-coupled xenobiotic transmembrane transporter activity; GO:0042626|ATPase-coupled transmembrane transporter activity	ko:K05665|ABCC1	ko01523|Antifolate resistance; ko02010|ABC transporters; ko04071|Sphingolipid signaling pathway; ko04977|Vitamin digestion and absorption; ko05206|MicroRNAs in cancer	5320	SPT19889.1	SPT19889.1 unnamed protein product [Triticum aestivum]	sp|Q9M1C7|AB9C_ARATH	sp|Q9M1C7|AB9C_ARATH ABC transporter C family member 9 OS=Arabidopsis thaliana GN=ABCC9 PE=2 SV=2	_	_	_	_	_	PF00664.20|ABC_membrane|ABC transporter transmembrane region|TraesCS2B02G472800.1|m.2577:468-736;PF00664.20|ABC_membrane|ABC transporter transmembrane region|TraesCS2B02G472800.1|m.2577:1136-1345;PF00005.24|ABC_tran|ABC transporter|TraesCS2B02G472800.1|m.2577:802-935;PF00005.24|ABC_tran|ABC transporter|TraesCS2B02G472800.1|m.2577:1435-1583
TraesCS2B02G500800	0.832734	3.11697	-1.89161	4.43536e-07	1.3761e-05	down	yes	0.800611	0.913346	0.784244	3.28801	3.30084	2.76204	2B	695964161	695964504	-	TraesCS2B02G500800	--	GO:0006869|lipid transport; GO:0006952|defense response	--	GO:0008289|lipid binding	--	--	344	CAH69191.1	CAH69191.1 type 1 non specific lipid transfer protein precursor [Triticum aestivum]	sp|A2ZAS9|NLTP3_ORYSI	sp|A2ZAS9|NLTP3_ORYSI Non-specific lipid-transfer protein 3 OS=Oryza sativa subsp. indica GN=LTP110-A PE=2 SV=1	_	_	_	_	_	PF00234.19|Tryp_alpha_amyl|Protease inhibitor/seed storage/LTP family|TraesCS2B02G500800.1|m.3073:28-105;PF14368.3|LTP_2|Probable lipid transfer|TraesCS2B02G500800.1|m.3073:13-104
TraesCS2B02G602700	2.65189	5.58698	-1.0722	2.2952e-06	6.0424e-05	down	yes	2.6012	2.59282	2.76166	4.29447	8.13867	4.32778	2B	785036132	785037578	+	TraesCS2B02G602700	--	--	--	--	--	--	1447	SPT21211.1	SPT21211.1 unnamed protein product [Triticum aestivum]	_	_			_	_	NOG234434	_
TraesCS2B02G603600	3.12174	8.20075	-1.39055	4.87842e-13	4.30427e-11	down	yes	3.29792	3.07579	2.99151	8.84183	10.1086	5.65184	2B	785608675	785610038	+	TraesCS2B02G603600	--	GO:0000289|nuclear-transcribed mRNA poly(A) tail shortening; GO:0006351|transcription, DNA-templated; GO:0006355|regulation of transcription, DNA-templated; GO:0017148|negative regulation of translation; GO:0042742|defense response to bacterium; GO:0043928|exonucleolytic catabolism of deadenylated mRNA	GO:0000932|P-body; GO:0005634|nucleus; GO:0030015|CCR4-NOT core complex	GO:0003723|RNA binding; GO:0004535|poly(A)-specific ribonuclease activity; GO:0008408|3'-5' exonuclease activity; GO:0046872|metal ion binding	ko:K12581|CNOT7_8,CAF1,POP2	ko03018|RNA degradation	1364	SPT21223.1	SPT21223.1 unnamed protein product [Triticum aestivum]	sp|Q9FMS6|CAF1K_ARATH	sp|Q9FMS6|CAF1K_ARATH Probable CCR4-associated factor 1 homolog 11 OS=Arabidopsis thaliana GN=CAF1-11 PE=2 SV=1	_	_	_	_	_	PF04857.17|CAF1|CAF1 family ribonuclease|TraesCS2B02G603600.1|m.5030:22-138
TraesCS2D02G034900	1.68483	4.14992	-1.29541	1.00565e-32	6.1484e-30	down	yes	1.70615	1.63051	1.71784	4.15596	3.92275	4.37105	2D	13439965	13444862	-	TraesCS2D02G034900	--	GO:0000050|urea cycle; GO:0006527|arginine catabolic process	GO:0005739|mitochondrion	GO:0004053|arginase activity; GO:0030145|manganese ion binding	ko:K01476|E3.5.3.1,rocF,arg	ko00220|Arginine biosynthesis; ko00330|Arginine and proline metabolism; ko01100|Metabolic pathways; ko01110|Biosynthesis of secondary metabolites; ko01130|Biosynthesis of antibiotics; ko01230|Biosynthesis of amino acids; ko05146|Amoebiasis	4254	EMS66394.1	EMS66394.1 Arginase [Triticum urartu]	sp|B8AU84|ARGI1_ORYSI	sp|B8AU84|ARGI1_ORYSI Arginase 1, mitochondrial OS=Oryza sativa subsp. indica GN=B0616E02-H0507E05.7 PE=1 SV=1	_	_	_	_	_	_
TraesCS2D02G087500	0.371985	1.16204	-1.61744	6.60077e-05	0.00112064	down	yes	0.46552	0.248078	0.402357	0.721511	1.86285	0.901768	2D	37645202	37646542	-	TraesCS2D02G087500	--	GO:0009738|abscisic acid-activated signaling pathway	GO:0005634|nucleus; GO:0005737|cytoplasm; GO:0005886|plasma membrane	GO:0004864|protein phosphatase inhibitor activity; GO:0010427|abscisic acid binding; GO:0038023|signaling receptor activity; GO:0042803|protein homodimerization activity	ko:K14496|PYL	ko04016|MAPK signaling pathway - plant; ko04075|Plant hormone signal transduction	1341	XP_020146163.1	XP_020146163.1 abscisic acid receptor PYL4-like [Aegilops tauschii subsp. tauschii]	sp|O80920|PYL4_ARATH	sp|O80920|PYL4_ARATH Abscisic acid receptor PYL4 OS=Arabidopsis thaliana GN=PYL4 PE=1 SV=1	_	_	_	_	_	PF10604.6|Polyketide_cyc2|Polyketide cyclase / dehydrase and lipid transport|TraesCS2D02G087500.1|m.6980:95-237;PF00407.16|Bet_v_1|Pathogenesis-related protein Bet v I family|TraesCS2D02G087500.1|m.6980:117-194
TraesCS2D02G142400	0.465746	1.06316	-1.17361	2.78613e-05	0.000543708	down	yes	0.539105	0.44874	0.409392	0.992624	1.31895	0.877909	2D	83859073	83860843	+	TraesCS2D02G142400	--	GO:0000271|polysaccharide biosynthetic process; GO:0045489|pectin biosynthetic process; GO:0071555|cell wall organization	GO:0000139|Golgi membrane; GO:0005794|Golgi apparatus; GO:0016021|integral component of membrane; GO:0090406|pollen tube	GO:0016757|transferase activity, transferring glycosyl groups; GO:0047262|polygalacturonate 4-alpha-galacturonosyltransferase activity	--	--	1771	XP_020188742.1	XP_020188742.1 probable galacturonosyltransferase-like 4 [Aegilops tauschii subsp. tauschii]	sp|Q9M8J2|GATL4_ARATH	sp|Q9M8J2|GATL4_ARATH Probable galacturonosyltransferase-like 4 OS=Arabidopsis thaliana GN=GATL4 PE=2 SV=1	_	_	_	_	_	PF01501.17|Glyco_transf_8|Glycosyl transferase family 8|TraesCS2D02G142400.1|m.8005:62-324
TraesCS2D02G157800	0.70864	1.52041	-1.09058	8.12796e-06	0.000185586	down	yes	0.662188	0.616061	0.84767	1.77976	1.61327	1.16821	2D	101363123	101365233	-	TraesCS2D02G157800	--	--	GO:0016021|integral component of membrane	GO:0004497|monooxygenase activity; GO:0005506|iron ion binding; GO:0016705|oxidoreductase activity, acting on paired donors, with incorporation or reduction of molecular oxygen; GO:0020037|heme binding	ko:K20660|CYP709	--	1830	XP_020184145.1	XP_020184145.1 cytochrome P450 709B1-like [Aegilops tauschii subsp. tauschii]	sp|F4IK45|C70B2_ARATH	sp|F4IK45|C70B2_ARATH Cytochrome P450 709B2 OS=Arabidopsis thaliana GN=CYP709B2 PE=2 SV=1			COG2124	KOG0157	_	PF00067.19|p450|Cytochrome P450|TraesCS2D02G157800.1|m.8272:88-488
TraesCS2D02G220900	111.454	54.7331	1.02584	4.96891e-21	1.08044e-18	up	yes	112.633	107.149	114.581	48.6664	51.6505	63.8822	2D	188502288	188505394	-	TraesCS2D02G220900	--	GO:0000272|polysaccharide catabolic process	--	GO:0016161|beta-amylase activity; GO:0102229|amylopectin maltohydrolase activity	--	--	2015	XP_020159701.1	XP_020159701.1 beta-amylase [Aegilops tauschii subsp. tauschii]	sp|P93594|AMYB_WHEAT	sp|P93594|AMYB_WHEAT Beta-amylase OS=Triticum aestivum GN=BMY1 PE=2 SV=1	_	_	_	_	_	PF01373.14|Glyco_hydro_14|Glycosyl hydrolase family 14|TraesCS2D02G220900.3|m.9520:13-435
TraesCS2D02G224700	1.29004	2.97112	-1.1973	1.21103e-05	0.00026201	down	yes	1.8324	0.977581	1.06014	3.30485	3.30254	2.30596	2D	192185521	192186522	-	TraesCS2D02G224700	--	GO:0006749|glutathione metabolic process; GO:0009407|toxin catabolic process	GO:0005737|cytoplasm	GO:0004364|glutathione transferase activity	ko:K00799|GST,gst	ko00480|Glutathione metabolism; ko00980|Metabolism of xenobiotics by cytochrome P450; ko00982|Drug metabolism - cytochrome P450; ko01524|Platinum drug resistance; ko05204|Chemical carcinogenesis; ko05418|Fluid shear stress and atherosclerosis	1002	XP_020162377.1	XP_020162377.1 probable glutathione S-transferase GSTU6 [Aegilops tauschii subsp. tauschii]	sp|Q06398|GSTU6_ORYSJ	sp|Q06398|GSTU6_ORYSJ Probable glutathione S-transferase GSTU6 OS=Oryza sativa subsp. japonica GN=GSTU6 PE=2 SV=2	_	_	_	_	_	PF13417.3|GST_N_3|Glutathione S-transferase, N-terminal domain|TraesCS2D02G224700.1|m.9629:28-104;PF02798.17|GST_N|Glutathione S-transferase, N-terminal domain|TraesCS2D02G224700.1|m.9629:25-99;PF13409.3|GST_N_2|Glutathione S-transferase, N-terminal domain|TraesCS2D02G224700.1|m.9629:34-99;PF13410.3|GST_C_2|Glutathione S-transferase, C-terminal domain|TraesCS2D02G224700.1|m.9629:146-219;PF00043.2…
TraesCS2D02G354700	0.719066	1.5114	-1.06128	0.0090492	0.058404	down	yes	0.819673	0.660065	0.677461	0.851713	1.97938	1.70311	2D	455518027	455518698	-	TraesCS2D02G354700	--	--	--	--	--	--	672	XP_020172513.1	XP_020172513.1 NAC domain-containing protein 67-like [Aegilops tauschii subsp. tauschii]	_	_			_	_	NOG289086	PF02365.12|NAM|No apical meristem (NAM) protein|TraesCS2D02G354700.1|m.12369:9-141
TraesCS2D02G367900	0.622688	1.75693	-1.48168	2.47513e-12	1.95483e-10	down	yes	0.576262	0.543038	0.748764	1.94742	1.9823	1.34107	2D	472466320	472469314	-	TraesCS2D02G367900	--	GO:0009751|response to salicylic acid	GO:0005886|plasma membrane; GO:0016021|integral component of membrane	GO:0004674|protein serine/threonine kinase activity; GO:0005524|ATP binding; GO:0030246|carbohydrate binding	--	--	2995	XP_020200773.1	XP_020200773.1 L-type lectin-domain containing receptor kinase IV.1-like [Aegilops tauschii subsp. tauschii]	sp|O80939|LRK41_ARATH	sp|O80939|LRK41_ARATH L-type lectin-domain containing receptor kinase IV.1 OS=Arabidopsis thaliana GN=LECRK41 PE=2 SV=1			COG0515	KOG1187	_	PF00139.16|Lectin_legB|Legume lectin domain|TraesCS2D02G367900.1|m.12618:81-328;PF00069.22|Pkinase|Protein kinase domain|TraesCS2D02G367900.1|m.12618:400-666;PF07714.14|Pkinase_Tyr|Protein tyrosine kinase|TraesCS2D02G367900.1|m.12618:401-607
TraesCS2D02G392600	0.781513	1.75413	-1.15627	0.00113701	0.011913	down	yes	0.9158	0.854391	0.574349	1.47547	2.52594	1.26097	2D	500488663	500489484	-	TraesCS2D02G392600	--	--	--	--	--	--	822	XP_020174581.1	XP_020174581.1 uncharacterized protein LOC109760161 [Aegilops tauschii subsp. tauschii]	_	_			_	_	NOG261824	PF13639.3|zf-RING_2|Ring finger domain|TraesCS2D02G392600.1|m.13115:112-157;PF00097.22|zf-C3HC4|Zinc finger, C3HC4 type (RING finger)|TraesCS2D02G392600.1|m.13115:112-156;PF12861.4|zf-ANAPC11|Anaphase-promoting complex subunit 11 RING-H2 finger|TraesCS2D02G392600.1|m.13115:110-158
TraesCS2D02G392800	19.7322	7.84255	1.33005	4.24718e-18	6.68841e-16	up	yes	19.5576	19.4687	20.1704	7.56974	5.93956	10.0184	2D	500687707	500694484	+	TraesCS2D02G392800	--	GO:0009813|flavonoid biosynthetic process	--	GO:0031418|L-ascorbic acid binding; GO:0045486|naringenin 3-dioxygenase activity; GO:0046872|metal ion binding	--	--	1442	XP_020174579.1	XP_020174579.1 protein DOWNY MILDEW RESISTANCE 6-like [Aegilops tauschii subsp. tauschii]	sp|Q8W2X5|FL3H2_ORYSJ	sp|Q8W2X5|FL3H2_ORYSJ Flavanone 3-dioxygenase 2 OS=Oryza sativa subsp. japonica GN=F3H-2 PE=1 SV=1	_	_	_	_	_	PF03171.17|2OG-FeII_Oxy|2OG-Fe(II) oxygenase superfamily|TraesCS2D02G392800.1|m.13116:189-289;PF14226.3|DIOX_N|non-haem dioxygenase in morphine synthesis N-terminal|TraesCS2D02G392800.1|m.13116:38-135
TraesCS2D02G401500	0.555995	1.76497	-1.64893	4.46222e-12	3.39521e-10	down	yes	0.537945	0.603633	0.526408	1.80652	2.18154	1.30685	2D	516367236	516371643	+	TraesCS2D02G401500	--	GO:0006468|protein phosphorylation; GO:0006952|defense response; GO:0007166|cell surface receptor signaling pathway	GO:0005634|nucleus; GO:0005886|plasma membrane	GO:0004675|transmembrane receptor protein serine/threonine kinase activity; GO:0005524|ATP binding	--	--	2082	SPT19430.1	SPT19430.1 unnamed protein product [Triticum aestivum]	sp|Q9SII6|PIX13_ARATH	sp|Q9SII6|PIX13_ARATH Probable serine/threonine-protein kinase PIX13 OS=Arabidopsis thaliana GN=PIX13 PE=1 SV=2	_	_	_	_	_	PF07714.14|Pkinase_Tyr|Protein tyrosine kinase|TraesCS2D02G401500.2|m.13313:114-392;PF00069.22|Pkinase|Protein kinase domain|TraesCS2D02G401500.2|m.13313:113-390
TraesCS2D02G507100	2.83168	6.18657	-1.12473	0.0214721	0.108115	down	yes	2.17496	1.79897	4.52111	4.46739	8.52028	5.57204	2D	600972574	600975540	+	TraesCS2D02G507100	--	--	GO:0009507|chloroplast; GO:0009536|plastid; GO:0009941|chloroplast envelope; GO:0016021|integral component of membrane; GO:0031969|chloroplast membrane	--	--	--	1089	BAK04859.1	BAK04859.1 predicted protein [Hordeum vulgare subsp. vulgare]	sp|Q94A32|FAX2_ARATH	sp|Q94A32|FAX2_ARATH Protein FATTY ACID EXPORT 2, chloroplastic OS=Arabidopsis thaliana GN=FAX2 PE=2 SV=1			_	KOG4267	_	PF03647.10|Tmemb_14|Transmembrane proteins 14C|TraesCS2D02G507100.1|m.15315:105-196
TraesCS3A02G111200	0.921109	2.06736	-1.15773	0.000765826	0.0086688	down	yes	0.668703	1.07698	1.01764	1.54567	3.17336	1.48305	3A	78710172	78711132	+	TraesCS3A02G111200	--	GO:0006351|transcription, DNA-templated; GO:0009867|jasmonic acid mediated signaling pathway; GO:0050832|defense response to fungus	GO:0005634|nucleus	GO:0003700|DNA-binding transcription factor activity; GO:0043565|sequence-specific DNA binding	--	--	961	ABN43182.1	ABN43182.1 WRKY transcription factor [Triticum aestivum]	sp|Q8VWQ5|WRK50_ARATH	sp|Q8VWQ5|WRK50_ARATH Probable WRKY transcription factor 50 OS=Arabidopsis thaliana GN=WRKY50 PE=2 SV=1	_	_	_	_	_	PF03106.12|WRKY|WRKY DNA -binding domain|TraesCS3A02G111200.1|m.3583:129-185
TraesCS3A02G140700	5.47081	12.7507	-1.21925	2.4888e-15	2.85514e-13	down	yes	5.59157	5.21912	5.60175	11.9825	15.3411	10.9286	3A	119697917	119698906	+	TraesCS3A02G140700	--	--	--	--	--	--	903	CDM82199.1	CDM82199.1 unnamed protein product [Triticum aestivum]	_	_			_	_	NOG295161	_
TraesCS3A02G156800	1.65469	3.44754	-1.05449	7.93221e-08	2.89278e-06	down	yes	1.77835	1.69587	1.48986	2.95241	3.55573	3.83447	3A	153076188	153078260	-	TraesCS3A02G156800	--	GO:0051716|cellular response to stimulus	GO:0046658|anchored component of plasma membrane	--	--	--	1177	EMS54120.1	EMS54120.1 hypothetical protein TRIUR3_26766 [Triticum urartu]	sp|A2WMG6|SRS1_ORYSI	sp|A2WMG6|SRS1_ORYSI Salt stress root protein RS1 OS=Oryza sativa subsp. indica GN=OsI_001009 PE=1 SV=1	_	_	_	_	_	PF05558.9|DREPP|DREPP plasma membrane polypeptide|TraesCS3A02G156800.1|m.4599:43-235
TraesCS3A02G184000	0.499926	0.237066	1.04539	0.000300098	0.00402568	up	yes	0.413279	0.461665	0.624834	0.168332	0.311691	0.231175	3A	214116286	214126041	-	TraesCS3A02G184000	--	GO:0006097|glyoxylate cycle	GO:0005737|cytoplasm	GO:0003994|aconitate hydratase activity; GO:0046872|metal ion binding; GO:0051539|4 iron, 4 sulfur cluster binding	ko:K01681|ACO,acnA	ko00020|Citrate cycle (TCA cycle); ko00630|Glyoxylate and dicarboxylate metabolism; ko00720|Carbon fixation pathways in prokaryotes; ko01100|Metabolic pathways; ko01110|Biosynthesis of secondary metabolites; ko01120|Microbial metabolism in diverse environments; ko01130|Biosynthesis of antibiotics; ko01200|Carbon metabolism; ko01210|2-Oxocarboxylic acid metabolism; ko01230|Biosynthesis of amino ac…	3643	XP_020153406.1	XP_020153406.1 putative aconitate hydratase, cytoplasmic isoform X1 [Aegilops tauschii subsp. tauschii]	sp|Q6YZX6|ACOC_ORYSJ	sp|Q6YZX6|ACOC_ORYSJ Putative aconitate hydratase, cytoplasmic OS=Oryza sativa subsp. japonica GN=Os08g0191100 PE=3 SV=1			COG1048	KOG0452	_	PF00330.17|Aconitase|Aconitase family (aconitate hydratase)|TraesCS3A02G184000.1|m.5098:179-679;PF00694.16|Aconitase_C|Aconitase C-terminal domain|TraesCS3A02G184000.1|m.5098:808-936
TraesCS3A02G229900	0.331223	0.845337	-1.32578	0.000290885	0.00392794	down	yes	0.418271	0.217775	0.357623	0.727937	0.94295	0.865122	3A	429673682	429674954	+	TraesCS3A02G229900	--	--	--	--	--	--	1273	XP_020172554.1	XP_020172554.1 uncharacterized protein LOC109758119 [Aegilops tauschii subsp. tauschii]	_	_	_	_	_	_	_	PF07816.8|DUF1645|Protein of unknown function (DUF1645)|TraesCS3A02G229900.1|m.6052:48-223
TraesCS3A02G242500	0.354143	0.761033	-1.08229	0.000809861	0.00907613	down	yes	0.327243	0.305874	0.429313	0.928156	0.640178	0.714764	3A	455802604	455805284	-	TraesCS3A02G242500	--	GO:0006351|transcription, DNA-templated; GO:0010228|vegetative to reproductive phase transition of meristem; GO:0045893|positive regulation of transcription, DNA-templated	GO:0005634|nucleus	GO:0003700|DNA-binding transcription factor activity; GO:1990837|sequence-specific double-stranded DNA binding	--	--	1571	CDM83596.1	CDM83596.1 unnamed protein product [Triticum aestivum]	sp|Q93WV4|WRK71_ARATH	sp|Q93WV4|WRK71_ARATH Probable WRKY transcription factor 71 OS=Arabidopsis thaliana GN=WRKY71 PE=2 SV=1			_	_	NOG232430	PF03106.12|WRKY|WRKY DNA -binding domain|TraesCS3A02G242500.1|m.6307:196-253
TraesCS3A02G242700	0.442004	1.64752	-1.87462	3.94742e-08	1.54124e-06	down	yes	0.632009	0.277309	0.416695	2.12891	1.51761	1.29603	3A	456436072	456441738	-	TraesCS3A02G242700	--	--	GO:0005886|plasma membrane; GO:0005887|integral component of plasma membrane	GO:0003993|acid phosphatase activity; GO:0008195|phosphatidate phosphatase activity	--	--	1077	XP_020159819.1	XP_020159819.1 lipid phosphate phosphatase 2-like [Aegilops tauschii subsp. tauschii]	sp|Q9XI60|LPP2_ARATH	sp|Q9XI60|LPP2_ARATH Lipid phosphate phosphatase 2 OS=Arabidopsis thaliana GN=LPP2 PE=2 SV=1			COG0671	KOG3030	_	PF01569.18|PAP2|PAP2 superfamily|TraesCS3A02G242700.1|m.6311:109-253
TraesCS3A02G246700	1.16972	2.48273	-1.07928	0.00118916	0.0123568	down	yes	1.39833	0.938371	1.17247	2.15091	3.79571	1.50158	3A	464795463	464796987	-	TraesCS3A02G246700	--	GO:0045454|cell redox homeostasis	GO:0005634|nucleus; GO:0005737|cytoplasm	GO:0009055|electron transfer activity; GO:0015035|protein disulfide oxidoreductase activity; GO:0046872|metal ion binding; GO:0051537|2 iron, 2 sulfur cluster binding	--	--	906	XP_020154079.1	XP_020154079.1 monothiol glutaredoxin-S5-like [Aegilops tauschii subsp. tauschii]	sp|Q5QLR2|GRXS5_ORYSJ	sp|Q5QLR2|GRXS5_ORYSJ Monothiol glutaredoxin-S5 OS=Oryza sativa subsp. japonica GN=GRXS5 PE=2 SV=1	_	_	_	_	_	PF00462.21|Glutaredoxin|Glutaredoxin|TraesCS3A02G246700.1|m.6393:54-112
TraesCS3A02G249300	3.39441	8.29871	-1.28722	1.21182e-08	5.22189e-07	down	yes	3.44386	3.48639	3.25298	6.5581	11.9269	6.41112	3A	467808993	467809925	+	TraesCS3A02G249300	--	GO:0006216|cytidine catabolic process; GO:0009972|cytidine deamination	GO:0005829|cytosol	GO:0004126|cytidine deaminase activity; GO:0008270|zinc ion binding; GO:0042803|protein homodimerization activity; GO:0047844|deoxycytidine deaminase activity	ko:K01489|cdd,CDA	ko00240|Pyrimidine metabolism; ko00983|Drug metabolism - other enzymes; ko01100|Metabolic pathways	933	XP_020179446.1	XP_020179446.1 cytidine deaminase 1 [Aegilops tauschii subsp. tauschii]	sp|O65896|CDA1_ARATH	sp|O65896|CDA1_ARATH Cytidine deaminase 1 OS=Arabidopsis thaliana GN=CDA1 PE=1 SV=1			COG0295	KOG0833	_	PF08211.9|dCMP_cyt_deam_2|Cytidine and deoxycytidylate deaminase zinc-binding region|TraesCS3A02G249300.1|m.6470:152-288;PF00383.20|dCMP_cyt_deam_1|Cytidine and deoxycytidylate deaminase zinc-binding region|TraesCS3A02G249300.1|m.6470:48-128
TraesCS3A02G262100	0.123774	0.629923	-2.2581	6.66815e-20	1.24651e-17	down	yes	0.12344	0.116238	0.131643	0.626548	0.696555	0.566665	3A	484990152	485011560	+	TraesCS3A02G262100	--	GO:0007166|cell surface receptor signaling pathway; GO:0042631|cellular response to water deprivation; GO:0048573|photoperiodism, flowering; GO:0071215|cellular response to abscisic acid stimulus	GO:0005886|plasma membrane; GO:0016021|integral component of membrane	GO:0004674|protein serine/threonine kinase activity; GO:0005524|ATP binding; GO:0030247|polysaccharide binding	--	--	2127	XP_020184948.1	XP_020184948.1 LEAF RUST 10 DISEASE-RESISTANCE LOCUS RECEPTOR-LIKE PROTEIN KINASE-like 1.2 isoform X2 [Aegilops tauschii subsp. tauschii]	sp|P0C5E2|LRL12_ARATH	sp|P0C5E2|LRL12_ARATH LEAF RUST 10 DISEASE-RESISTANCE LOCUS RECEPTOR-LIKE PROTEIN KINASE-like 1.2 OS=Arabidopsis thaliana GN=LRK10L-1.2 PE=2 SV=3			COG0515	KOG1187	_	PF00069.22|Pkinase|Protein kinase domain|TraesCS3A02G262100.4|m.6768:389-660;PF07714.14|Pkinase_Tyr|Protein tyrosine kinase|TraesCS3A02G262100.4|m.6768:392-661;PF14380.3|WAK_assoc|Wall-associated receptor kinase C-terminal|TraesCS3A02G262100.4|m.6768:177-277;PF13947.3|GUB_WAK_bind|Wall-associated receptor kinase galacturonan-binding|TraesCS3A02G262100.4|m.6768:34-151
TraesCS3A02G266800	0.616095	2.28719	-1.87542	8.14824e-23	2.20546e-20	down	yes	0.663534	0.527299	0.657453	2.268	2.31402	2.27955	3A	491454647	491459021	+	TraesCS3A02G266800	--	GO:0010025|wax biosynthetic process; GO:0019432|triglyceride biosynthetic process	GO:0005783|endoplasmic reticulum; GO:0005789|endoplasmic reticulum membrane; GO:0005886|plasma membrane; GO:0016021|integral component of membrane	GO:0004144|diacylglycerol O-acyltransferase activity; GO:0047196|long-chain-alcohol O-fatty-acyltransferase activity; GO:0102966|arachidoyl-CoA:1-dodecanol O-acyltransferase activity	--	--	2103	XP_020162382.1	XP_020162382.1 O-acyltransferase WSD1-like [Aegilops tauschii subsp. tauschii]	sp|Q93ZR6|WSD1_ARATH	sp|Q93ZR6|WSD1_ARATH O-acyltransferase WSD1 OS=Arabidopsis thaliana GN=WSD1 PE=2 SV=1			_	_	NOG228743	PF06974.10|DUF1298|Protein of unknown function (DUF1298)|TraesCS3A02G266800.2|m.6876:360-504;PF03007.13|WES_acyltransf|Wax ester synthase-like Acyl-CoA acyltransferase domain|TraesCS3A02G266800.2|m.6876:64-302
TraesCS3A02G306300	0.837684	1.81149	-1.10352	9.14536e-05	0.0014792	down	yes	0.528966	1.0509	0.933185	1.67372	2.18908	1.57167	3A	543175323	543178145	-	TraesCS3A02G306300	--	--	--	--	--	--	1319	XP_020168259.1	XP_020168259.1 uncharacterized protein LOC109753747 [Aegilops tauschii subsp. tauschii]	_	_	_	_	_	_	_	_
TraesCS3A02G342600	0.319556	0.7036	-1.11459	0.000323596	0.00428341	down	yes	0.344458	0.336224	0.277985	0.759231	0.737751	0.613818	3A	589547889	589549725	+	TraesCS3A02G342600	--	--	--	--	--	--	1759	XP_020186000.1	XP_020186000.1 uncharacterized protein LOC109771716 [Aegilops tauschii subsp. tauschii]	_	_	_	_	_	_	_	PF11331.5|zinc_ribbon_12|Probable zinc-ribbon domain|TraesCS3A02G342600.1|m.8457:331-372
TraesCS3A02G434900	0.911871	2.29734	-1.32359	3.31839e-07	1.06319e-05	down	yes	0.907562	1.1068	0.721251	1.98193	2.65215	2.25794	3A	676885723	676906060	-	TraesCS3A02G434900	--	GO:0006351|transcription, DNA-templated; GO:0009908|flower development; GO:0045944|positive regulation of transcription by RNA polymerase II; GO:0048576|positive regulation of short-day photoperiodism, flowering	GO:0005634|nucleus	GO:0000977|RNA polymerase II regulatory region sequence-specific DNA binding; GO:0046983|protein dimerization activity	--	--	1052	XP_020181347.1	XP_020181347.1 MADS-box transcription factor 51-like [Aegilops tauschii subsp. tauschii]	sp|Q9XJ61|MAD51_ORYSJ	sp|Q9XJ61|MAD51_ORYSJ MADS-box transcription factor 51 OS=Oryza sativa subsp. japonica GN=MADS51 PE=2 SV=1			COG5068	KOG0014	_	PF00319.15|SRF-TF|SRF-type transcription factor (DNA-binding and dimerisation domain)|TraesCS3A02G434900.1|m.10351:63-110
TraesCS3A02G481200	0.168654	0.718596	-2.02795	6.37049e-05	0.00108866	down	yes	0.254266	0.0673536	0.184343	1.05285	0.756678	0.346262	3A	712322085	712325384	+	TraesCS3A02G481200	--	--	GO:0016021|integral component of membrane	--	ko:K06890|K06890	--	1372	XP_020148300.1	XP_020148300.1 BI1-like protein [Aegilops tauschii subsp. tauschii]	sp|Q9SA63|LFG4_ARATH	sp|Q9SA63|LFG4_ARATH Protein LIFEGUARD 4 OS=Arabidopsis thaliana GN=LFG4 PE=2 SV=1	_	_	_	_	_	PF01027.17|Bax1-I|Inhibitor of apoptosis-promoting Bax1|TraesCS3A02G481200.1|m.11137:47-253
TraesCS3A02G516300	2.08601	4.73611	-1.1791	3.03364e-06	7.75085e-05	down	yes	2.32515	2.19522	1.73767	3.29676	6.80019	4.11137	3A	733964184	733965328	+	TraesCS3A02G516300	--	--	--	--	--	--	1145	XP_020162314.1	XP_020162314.1 uncharacterized protein LOC109747707 [Aegilops tauschii subsp. tauschii]	_	_			_	_	NOG283695	_
TraesCS3A02G530800	0.483818	2.15099	-2.12964	5.63398e-08	2.11398e-06	down	yes	0.482541	0.437152	0.531761	1.39677	3.32526	1.73094	3A	743988067	743988916	+	TraesCS3A02G530800	--	--	--	--	--	--	761	CDM87128.1	CDM87128.1 unnamed protein product [Triticum aestivum]	_	_	_	_	_	_	_	PF01439.15|Metallothio_2|Metallothionein|TraesCS3A02G530800.1|m.11939:26-103
TraesCS3B02G023700	0.428431	1.07734	-1.31038	7.26385e-07	2.13511e-05	down	yes	0.496592	0.326581	0.462119	0.90915	1.42733	0.895537	3B	10198656	10202090	-	TraesCS3B02G023700	--	--	--	--	--	--	2773	CBH32629.1	CBH32629.1 glycosyltransferase, HGA-like, putative,expressed [Triticum aestivum]	_	_	_	_	_	_	_	PF04577.11|DUF563|Protein of unknown function (DUF563)|TraesCS3B02G023700.1|m.12516:238-436
TraesCS3B02G045500	3.02075	7.25458	-1.26121	2.13306e-10	1.24133e-08	down	yes	3.14629	2.60229	3.31366	7.53631	9.23321	4.99421	3B	22860213	22861881	+	TraesCS3B02G045500	--	--	--	GO:0005509|calcium ion binding	ko:K13448|CML	ko04626|Plant-pathogen interaction	1669	CDM80751.1	CDM80751.1 unnamed protein product [Triticum aestivum]	sp|Q5ZCK5|CML16_ORYSJ	sp|Q5ZCK5|CML16_ORYSJ Probable calcium-binding protein CML16 OS=Oryza sativa subsp. japonica GN=CML16 PE=2 SV=1	_	_	_	_	_	PF00036.29|EF-hand_1|EF hand|TraesCS3B02G045500.1|m.12870:24-49;PF00036.29|EF-hand_1|EF hand|TraesCS3B02G045500.1|m.12870:101-128;PF00036.29|EF-hand_1|EF hand|TraesCS3B02G045500.1|m.12870:137-164;PF13499.3|EF-hand_7|EF-hand domain pair|TraesCS3B02G045500.1|m.12870:24-88;PF13499.3|EF-hand_7|EF-hand domain pair|TraesCS3B02G045500.1|m.12870:100-162;PF13202.3|EF-hand_5|EF hand|TraesCS3B02G045500.1|m.…
TraesCS3B02G090100	1.82212	0.887586	1.02939	0.00230762	0.0209875	up	yes	1.92491	2.13634	1.4051	1.0074	0.610479	1.04488	3B	59359877	59362705	+	TraesCS3B02G090100	--	--	--	--	--	--	744	CDM84144.1	CDM84144.1 unnamed protein product [Triticum aestivum]	_	_			_	_	NOG274667	_
TraesCS3B02G131100	0.170297	1.97803	-3.4629	8.39123e-20	1.55187e-17	down	yes	0.186972	0.169385	0.154533	1.98444	1.55275	2.3969	3B	113483340	113487605	+	TraesCS3B02G131100	--	--	GO:0005737|cytoplasm	--	ko:K13993|HSP20	ko04141|Protein processing in endoplasmic reticulum	982	CDM81633.1	CDM81633.1 unnamed protein product [Triticum aestivum]	sp|P24631|HSP21_MAIZE	sp|P24631|HSP21_MAIZE 17.5 kDa class II heat shock protein OS=Zea mays PE=2 SV=1	_	_	_	_	_	PF00011.18|HSP20|Hsp20/alpha crystallin family|TraesCS3B02G131100.1|m.14360:114-217
TraesCS3B02G158500	0.259322	0.570331	-1.10754	0.00166679	0.0161363	down	yes	0.379353	0.175654	0.222959	0.63069	0.375369	0.704932	3B	153808435	153811065	-	TraesCS3B02G158500	--	GO:0016049|cell growth	GO:0000139|Golgi membrane; GO:0005794|Golgi apparatus; GO:0016021|integral component of membrane	GO:0008375|acetylglucosaminyltransferase activity; GO:0015020|glucuronosyltransferase activity	--	--	2420	XP_020170637.1	XP_020170637.1 beta-glucuronosyltransferase GlcAT14B-like [Aegilops tauschii subsp. tauschii]	sp|Q9FLD7|GT14A_ARATH	sp|Q9FLD7|GT14A_ARATH Beta-glucuronosyltransferase GlcAT14A OS=Arabidopsis thaliana GN=GLCAT14A PE=2 SV=1			_	KOG0799	_	PF02485.18|Branch|Core-2/I-Branching enzyme|TraesCS3B02G158500.1|m.14973:160-419
TraesCS3B02G165100	0.635863	1.57324	-1.29358	0.000392576	0.00501068	down	yes	0.526261	0.647452	0.733876	1.12838	2.37637	1.21496	3B	163153434	163154375	+	TraesCS3B02G165100	--	GO:0043161|proteasome-mediated ubiquitin-dependent protein catabolic process	GO:0016021|integral component of membrane	GO:0046872|metal ion binding; GO:0061630|ubiquitin protein ligase activity	--	--	942	XP_020185633.1	XP_020185633.1 RING-H2 finger protein ATL39-like [Aegilops tauschii subsp. tauschii]	sp|Q84W40|ATL11_ARATH	sp|Q84W40|ATL11_ARATH RING-H2 finger protein ATL11 OS=Arabidopsis thaliana GN=ATL11 PE=2 SV=2	_	_	_	_	_	PF13639.3|zf-RING_2|Ring finger domain|TraesCS3B02G165100.1|m.31:156-199;PF17123.2|zf-RING_11|RING-like zinc finger|TraesCS3B02G165100.1|m.31:156-185;PF13923.3|zf-C3HC4_2|Zinc finger, C3HC4 type (RING finger)|TraesCS3B02G165100.1|m.31:157-198;PF00097.22|zf-C3HC4|Zinc finger, C3HC4 type (RING finger)|TraesCS3B02G165100.1|m.31:157-198
TraesCS3B02G177000	0.297057	0.763908	-1.33366	0.00111047	0.011686	down	yes	0.163622	0.341167	0.386381	0.503113	1.07385	0.714764	3B	180451022	180453501	-	TraesCS3B02G177000	--	GO:0006561|proline biosynthetic process; GO:0006839|mitochondrial transport; GO:0006844|acyl carnitine transport; GO:0006972|hyperosmotic response; GO:1902023|L-arginine transport	GO:0005739|mitochondrion; GO:0005743|mitochondrial inner membrane; GO:0016021|integral component of membrane	GO:0000064|L-ornithine transmembrane transporter activity; GO:0005290|L-histidine transmembrane transporter activity; GO:0015181|arginine transmembrane transporter activity; GO:0015189|L-lysine transmembrane transporter activity	ko:K15109|SLC25A20_29,CACT,CACL,CRC1	--	1571	CDM80555.1	CDM80555.1 unnamed protein product [Triticum aestivum]	sp|Q9CA93|BAC2_ARATH	sp|Q9CA93|BAC2_ARATH Mitochondrial arginine transporter BAC2 OS=Arabidopsis thaliana GN=BAC2 PE=1 SV=1	_	_	_	_	_	PF00153.24|Mito_carr|Mitochondrial carrier protein|TraesCS3B02G177000.1|m.222:14-107;PF00153.24|Mito_carr|Mitochondrial carrier protein|TraesCS3B02G177000.1|m.222:118-204;PF00153.24|Mito_carr|Mitochondrial carrier protein|TraesCS3B02G177000.1|m.222:214-308
TraesCS3B02G239400	6.11079	12.3934	-1.01894	9.11175e-13	7.67454e-11	down	yes	6.52701	5.76045	6.04492	12.9481	14.4244	9.80761	3B	377710463	377712448	+	TraesCS3B02G239400	--	--	--	--	--	--	1986	BAJ85503.1	BAJ85503.1 predicted protein [Hordeum vulgare subsp. vulgare]	_	_	_	_	_	_	_	PF13359.3|DDE_Tnp_4|DDE superfamily endonuclease|TraesCS3B02G239400.1|m.1433:366-523
TraesCS3B02G295400	0.111641	0.329352	-1.48015	3.83587e-06	9.51062e-05	down	yes	0.139277	0.0640895	0.131557	0.37214	0.302347	0.313569	3B	474002444	474028365	+	TraesCS3B02G295400	--	GO:0007166|cell surface receptor signaling pathway; GO:0042631|cellular response to water deprivation; GO:0048573|photoperiodism, flowering; GO:0071215|cellular response to abscisic acid stimulus	GO:0005886|plasma membrane; GO:0016021|integral component of membrane	GO:0004674|protein serine/threonine kinase activity; GO:0005524|ATP binding; GO:0030247|polysaccharide binding	--	--	2127	XP_020184948.1	XP_020184948.1 LEAF RUST 10 DISEASE-RESISTANCE LOCUS RECEPTOR-LIKE PROTEIN KINASE-like 1.2 isoform X2 [Aegilops tauschii subsp. tauschii]	sp|P0C5E2|LRL12_ARATH	sp|P0C5E2|LRL12_ARATH LEAF RUST 10 DISEASE-RESISTANCE LOCUS RECEPTOR-LIKE PROTEIN KINASE-like 1.2 OS=Arabidopsis thaliana GN=LRK10L-1.2 PE=2 SV=3			COG0515	KOG1187	_	PF00069.22|Pkinase|Protein kinase domain|TraesCS3B02G295400.4|m.2572:389-660;PF07714.14|Pkinase_Tyr|Protein tyrosine kinase|TraesCS3B02G295400.4|m.2572:392-661;PF14380.3|WAK_assoc|Wall-associated receptor kinase C-terminal|TraesCS3B02G295400.4|m.2572:176-274;PF13947.3|GUB_WAK_bind|Wall-associated receptor kinase galacturonan-binding|TraesCS3B02G295400.4|m.2572:37-117
TraesCS3B02G471800	0.172703	0.361956	-1.02563	0.00121904	0.0126071	down	yes	0.228895	0.15909	0.130125	0.380225	0.36593	0.339712	3B	720252252	720256185	+	TraesCS3B02G471800	--	--	--	--	ko:K15559|RTT103	--	3369	XP_020154073.1	XP_020154073.1 disease resistance protein RPP13-like [Aegilops tauschii subsp. tauschii]	_	_	_	_	_	_	_	PF00931.19|NB-ARC|NB-ARC domain|TraesCS3B02G471800.1|m.6215:191-487
TraesCS3B02G481800	0.234986	0.51871	-1.10977	0.000879468	0.00969542	down	yes	0.202643	0.197799	0.304518	0.483112	0.336361	0.736656	3B	729204692	729210096	+	TraesCS3B02G481800	--	--	GO:0016020|membrane; GO:0016021|integral component of membrane	GO:0015079|potassium ion transmembrane transporter activity	ko:K03549|kup	--	2990	CDM85935.1	CDM85935.1 unnamed protein product [Triticum aestivum]	sp|Q5JK32|HAK5_ORYSJ	sp|Q5JK32|HAK5_ORYSJ Potassium transporter 5 OS=Oryza sativa subsp. japonica GN=HAK5 PE=2 SV=2	_	_	_	_	_	PF02705.13|K_trans|K+ potassium transporter|TraesCS3B02G481800.2|m.6377:79-650
TraesCS3B02G576500	1.20081	0.550541	1.11108	0.00133538	0.0135673	up	yes	1.34571	1.41026	0.846449	0.588332	0.586312	0.476979	3B	806272630	806273625	-	TraesCS3B02G576500	--	--	--	--	--	--	996	CDM86835.1	CDM86835.1 unnamed protein product [Triticum aestivum]	sp|Q9D6J3|CCD94_MOUSE	sp|Q9D6J3|CCD94_MOUSE Coiled-coil domain-containing protein 94 OS=Mus musculus GN=Ccdc94 PE=1 SV=1			COG5134	KOG2989	_	PF04502.10|DUF572|Family of unknown function (DUF572)|TraesCS3B02G576500.1|m.7925:1-328
TraesCS3D02G024500	2.04093	4.26217	-1.05869	1.86653e-09	9.31794e-08	down	yes	1.80719	1.99727	2.31832	3.78885	5.25073	3.74693	3D	8285216	8287818	+	TraesCS3D02G024500	--	--	--	--	--	--	1971	XP_020153301.1	XP_020153301.1 uncharacterized protein LOC109738618 [Aegilops tauschii subsp. tauschii]	_	_	_	_	_	_	_	PF04577.11|DUF563|Protein of unknown function (DUF563)|TraesCS3D02G024500.1|m.8975:237-433
TraesCS3D02G041500	10.4346	22.3725	-1.09962	9.69358e-10	5.08331e-08	down	yes	9.55786	10.381	11.3649	22.0745	29.1235	15.9194	3D	15943118	15944114	+	TraesCS3D02G041500	--	--	--	GO:0005509|calcium ion binding	ko:K13448|CML	ko04626|Plant-pathogen interaction	997	XP_020182372.1	XP_020182372.1 probable calcium-binding protein CML16 [Aegilops tauschii subsp. tauschii]	sp|Q5ZCK5|CML16_ORYSJ	sp|Q5ZCK5|CML16_ORYSJ Probable calcium-binding protein CML16 OS=Oryza sativa subsp. japonica GN=CML16 PE=2 SV=1	_	_	_	_	_	PF00036.29|EF-hand_1|EF hand|TraesCS3D02G041500.1|m.9306:22-47;PF00036.29|EF-hand_1|EF hand|TraesCS3D02G041500.1|m.9306:99-126;PF00036.29|EF-hand_1|EF hand|TraesCS3D02G041500.1|m.9306:135-161;PF13499.3|EF-hand_7|EF-hand domain pair|TraesCS3D02G041500.1|m.9306:22-86;PF13499.3|EF-hand_7|EF-hand domain pair|TraesCS3D02G041500.1|m.9306:98-160;PF13202.3|EF-hand_5|EF hand|TraesCS3D02G041500.1|m.9306:23…
TraesCS3D02G063100	0.718174	0.34515	1.03585	0.00312062	0.0264426	up	yes	0.502157	0.771991	0.880374	0.406586	0.435579	0.193284	3D	27879069	27884090	+	TraesCS3D02G063100	--	--	GO:0005886|plasma membrane; GO:0016021|integral component of membrane	GO:0004674|protein serine/threonine kinase activity; GO:0005524|ATP binding	--	--	2001	XP_020180399.1	XP_020180399.1 rust resistance kinase Lr10-like isoform X1 [Aegilops tauschii subsp. tauschii]	sp|P93604|LRK10_WHEAT	sp|P93604|LRK10_WHEAT Rust resistance kinase Lr10 OS=Triticum aestivum GN=LRK10 PE=2 SV=1			COG0515	KOG1187	_	PF00069.22|Pkinase|Protein kinase domain|TraesCS3D02G063100.3|m.9669:359-623;PF07714.14|Pkinase_Tyr|Protein tyrosine kinase|TraesCS3D02G063100.3|m.9669:358-625
TraesCS3D02G126600	0.361496	0.151496	1.20185	0.00213417	0.0197066	up	yes	0.16892	0.514827	0.40074	0.181095	0.140947	0.132445	3D	84568670	84582503	-	TraesCS3D02G126600	--	GO:1902476|chloride transmembrane transport	GO:0005774|vacuolar membrane; GO:0009705|plant-type vacuole membrane; GO:0034707|chloride channel complex	GO:0005247|voltage-gated chloride channel activity	ko:K05016|CLCN7	--	3913	XP_020201305.1	XP_020201305.1 chloride channel protein CLC-c-like [Aegilops tauschii subsp. tauschii]	sp|Q96282|CLCC_ARATH	sp|Q96282|CLCC_ARATH Chloride channel protein CLC-c OS=Arabidopsis thaliana GN=CLC-C PE=1 SV=1	_	_	_	_	_	PF00654.17|Voltage_CLC|Voltage gated chloride channel|TraesCS3D02G126600.1|m.10915:169-584;PF00571.25|CBS|CBS domain|TraesCS3D02G126600.1|m.10915:730-782
TraesCS3D02G145900	0.33305	0.790912	-1.22323	0.000299306	0.00402025	down	yes	0.426692	0.299353	0.273105	0.911693	0.731101	0.729943	3D	110181385	110183237	-	TraesCS3D02G145900	--	GO:0016042|lipid catabolic process	GO:0005576|extracellular region	GO:0016788|hydrolase activity, acting on ester bonds	ko:K21026|AAE	ko00901|Indole alkaloid biosynthesis; ko01110|Biosynthesis of secondary metabolites	1420	XP_020187141.1	XP_020187141.1 GDSL esterase/lipase At1g28590-like [Aegilops tauschii subsp. tauschii]	sp|Q8RXT9|GDL8_ARATH	sp|Q8RXT9|GDL8_ARATH GDSL esterase/lipase At1g28590 OS=Arabidopsis thaliana GN=At1g28590 PE=2 SV=2	_	_	_	_	_	PF00657.19|Lipase_GDSL|GDSL-like Lipase/Acylhydrolase|TraesCS3D02G145900.1|m.11349:30-352
TraesCS3D02G180900	0.839604	4.03543	-2.25143	0.000691184	0.00795206	down	yes	0.690993	0.943964	0.883856	2.05144	7.84901	2.20585	3D	163114406	163115149	-	TraesCS3D02G180900	--	--	--	--	--	--	744	XP_020191080.1	XP_020191080.1 late embryogenesis abundant protein Lea5-like [Aegilops tauschii subsp. tauschii]	_	_			_	_	NOG254923	_
TraesCS3D02G251200	0.861325	1.91663	-1.1448	0.000125148	0.00193792	down	yes	0.953591	0.650768	0.979615	1.76341	2.59883	1.38765	3D	352107820	352108955	-	TraesCS3D02G251200	--	--	--	--	--	--	1136	XP_020185149.1	XP_020185149.1 uncharacterized protein LOC109770848 [Aegilops tauschii subsp. tauschii]	_	_			_	_	NOG261921	PF05553.8|DUF761|Cotton fibre expressed protein|TraesCS3D02G251200.1|m.13593:202-234;PF14364.3|DUF4408|Domain of unknown function (DUF4408)|TraesCS3D02G251200.1|m.13593:9-38
TraesCS3D02G256500	3.78395	7.62766	-1.00943	3.51044e-06	8.80881e-05	down	yes	3.247	3.99474	4.1101	6.70153	10.975	5.20645	3D	358502895	358504777	-	TraesCS3D02G256500	--	GO:0006970|response to osmotic stress; GO:0007346|regulation of mitotic cell cycle; GO:0009737|response to abscisic acid; GO:0009738|abscisic acid-activated signaling pathway; GO:0023014|signal transduction by protein phosphorylation; GO:0031098|stress-activated protein kinase signaling cascade; GO:0032147|activation of protein kinase activity	GO:0005634|nucleus; GO:0005737|cytoplasm	GO:0004674|protein serine/threonine kinase activity; GO:0004709|MAP kinase kinase kinase activity; GO:0005524|ATP binding	--	--	1883	XP_020179605.1	XP_020179605.1 mitogen-activated protein kinase kinase kinase 3-like [Aegilops tauschii subsp. tauschii]	sp|O80888|M3K17_ARATH	sp|O80888|M3K17_ARATH Mitogen-activated protein kinase kinase kinase 17 OS=Arabidopsis thaliana GN=MAPKKK17 PE=1 SV=1	_	_	_	_	_	PF00069.22|Pkinase|Protein kinase domain|TraesCS3D02G256500.1|m.13724:98-345;PF07714.14|Pkinase_Tyr|Protein tyrosine kinase|TraesCS3D02G256500.1|m.13724:101-341
TraesCS3D02G325400	1.2314	0.5198	1.22845	0.000251943	0.00348403	up	yes	1.14544	1.31125	1.23752	0.575102	0.218268	0.76603	3D	438264168	438266378	-	TraesCS3D02G325400	--	GO:0006810|transport	GO:0005886|plasma membrane; GO:0016021|integral component of membrane	GO:0022857|transmembrane transporter activity	--	--	1635	XP_020146685.1	XP_020146685.1 WAT1-related protein At5g07050-like [Aegilops tauschii subsp. tauschii]	sp|Q9FL41|WTR38_ARATH	sp|Q9FL41|WTR38_ARATH WAT1-related protein At5g07050 OS=Arabidopsis thaliana GN=At5g07050 PE=2 SV=1	_	_	_	_	_	PF00892.17|EamA|EamA-like transporter family|TraesCS3D02G325400.1|m.18:13-154;PF00892.17|EamA|EamA-like transporter family|TraesCS3D02G325400.1|m.18:188-326
TraesCS3D02G330900	0.919066	0.422104	1.1044	0.000343518	0.00450351	up	yes	0.775467	0.984736	0.996994	0.48701	0.358365	0.420938	3D	443426218	443431244	-	TraesCS3D02G330900	--	GO:0005975|carbohydrate metabolic process; GO:1901657|glycosyl compound metabolic process	--	GO:0008422|beta-glucosidase activity; GO:0102483|scopolin beta-glucosidase activity	--	--	1539	XP_020150989.1	XP_020150989.1 beta-glucosidase 5-like [Aegilops tauschii subsp. tauschii]	sp|Q5JK35|BGL05_ORYSJ	sp|Q5JK35|BGL05_ORYSJ Beta-glucosidase 5 OS=Oryza sativa subsp. japonica GN=BGLU5 PE=2 SV=1	_	_	_	_	_	PF00232.15|Glyco_hydro_1|Glycosyl hydrolase family 1|TraesCS3D02G330900.1|m.128:30-494;PF00150.15|Cellulase|Cellulase (glycosyl hydrolase family 5)|TraesCS3D02G330900.1|m.128:89-193
TraesCS3D02G332400	0.441559	0.899403	-1.01	0.00263319	0.0232424	down	yes	0.4861	0.545228	0.29335	0.79373	0.957081	0.947398	3D	444678653	444682467	-	TraesCS3D02G332400	--	GO:0006412|translation; GO:0042254|ribosome biogenesis	GO:0016021|integral component of membrane; GO:0022625|cytosolic large ribosomal subunit	GO:0003723|RNA binding; GO:0003735|structural constituent of ribosome	--	--	1322	XP_020201165.1	XP_020201165.1 uncharacterized protein At5g19025-like [Aegilops tauschii subsp. tauschii]	sp|P0C8Q9|Y5902_ARATH	sp|P0C8Q9|Y5902_ARATH Uncharacterized protein At5g19025 OS=Arabidopsis thaliana GN=At5g19025 PE=2 SV=3	_	_	_	_	_	_
TraesCS3D02G344400	0.243843	0.722435	-1.52877	1.06586e-06	3.01526e-05	down	yes	0.204189	0.197315	0.330025	0.624388	0.73602	0.806898	3D	456096734	456103316	+	TraesCS3D02G344400	--	GO:0009409|response to cold; GO:0045492|xylan biosynthetic process; GO:0045893|positive regulation of transcription, DNA-templated; GO:0050826|response to freezing	GO:0000139|Golgi membrane; GO:0005794|Golgi apparatus; GO:0016021|integral component of membrane	GO:0016413|O-acetyltransferase activity; GO:1990538|xylan O-acetyltransferase activity	--	--	2248	XP_020178196.1	XP_020178196.1 protein trichome birefringence-like 28 [Aegilops tauschii subsp. tauschii]	sp|Q9LY46|TBL29_ARATH	sp|Q9LY46|TBL29_ARATH Protein ESKIMO 1 OS=Arabidopsis thaliana GN=ESK1 PE=1 SV=1			_	_	NOG219188	PF13839.3|PC-Esterase|GDSL/SGNH-like Acyl-Esterase family found in Pmr5 and Cas1p|TraesCS3D02G344400.1|m.371:240-529;PF14416.3|PMR5N|PMR5 N terminal Domain|TraesCS3D02G344400.1|m.371:186-239
TraesCS3D02G413600	0.312226	0.847981	-1.41287	0.000743882	0.0084591	down	yes	0.507961	0.234352	0.194366	0.973948	1.12193	0.448063	3D	525825460	525827194	+	TraesCS3D02G413600	--	--	--	--	--	--	1735	XP_020193530.1	XP_020193530.1 aspartic proteinase nepenthesin-1-like [Aegilops tauschii subsp. tauschii]	_	_	_	_	_	_	_	PF14541.3|TAXi_C|Xylanase inhibitor C-terminal|TraesCS3D02G413600.1|m.1947:282-444;PF14543.3|TAXi_N|Xylanase inhibitor N-terminal|TraesCS3D02G413600.1|m.1947:109-258
TraesCS3D02G423100	3.95224	8.11511	-1.03607	1.76725e-09	8.90788e-08	down	yes	3.82148	4.00145	4.03379	7.13972	9.81815	7.38747	3D	535770933	535773282	+	TraesCS3D02G423100	--	--	GO:0005886|plasma membrane	--	--	--	836	XP_020192799.1	XP_020192799.1 uncharacterized protein LOC109778651 [Aegilops tauschii subsp. tauschii]	sp|Q9LK32|Y3721_ARATH	sp|Q9LK32|Y3721_ARATH Uncharacterized protein At3g27210 OS=Arabidopsis thaliana GN=Y-2 PE=1 SV=1			_	_	NOG276227	_
TraesCS3D02G540500	0.638251	1.44619	-1.16758	0.000254366	0.00350913	down	yes	0.677075	0.628088	0.60959	1.47803	2.0174	0.843155	3D	611889001	611891152	-	TraesCS3D02G540500	--	--	--	--	--	--	1383	XP_020185557.1	XP_020185557.1 protein UPSTREAM OF FLC-like [Aegilops tauschii subsp. tauschii]	sp|Q9LX14|UFC_ARATH	sp|Q9LX14|UFC_ARATH Protein UPSTREAM OF FLC OS=Arabidopsis thaliana GN=UFC PE=2 SV=1	_	_	_	_	_	PF06136.10|DUF966|Domain of unknown function (DUF966)|TraesCS3D02G540500.1|m.4182:41-390
TraesCS4A02G029100	0.988452	2.20203	-1.14761	9.07963e-10	4.80011e-08	down	yes	0.816911	1.07777	1.07067	2.50768	2.1862	1.91222	4A	21215068	21220471	-	TraesCS4A02G029100	--	GO:0008272|sulfate transport	GO:0005887|integral component of plasma membrane; GO:0009507|chloroplast	GO:0008271|secondary active sulfate transmembrane transporter activity; GO:0015116|sulfate transmembrane transporter activity; GO:0015293|symporter activity	ko:K17471|SULTR3	--	2315	XP_020150355.1	XP_020150355.1 sulfate transporter 3.1-like [Aegilops tauschii subsp. tauschii]	sp|Q9SV13|SUT31_ARATH	sp|Q9SV13|SUT31_ARATH Sulfate transporter 3.1 OS=Arabidopsis thaliana GN=SULTR3;1 PE=2 SV=1	_	_	_	_	_	PF00916.17|Sulfate_transp|Sulfate permease family|TraesCS4A02G029100.1|m.4807:82-461;PF01740.18|STAS|STAS domain|TraesCS4A02G029100.1|m.4807:514-632
TraesCS4A02G038000	0.252998	0.862722	-1.73047	2.75982e-05	0.000540198	down	yes	0.401891	0.104025	0.253077	0.911903	1.05504	0.62122	4A	30147071	30150091	-	TraesCS4A02G038000	--	--	--	--	--	--	1599	XP_020169036.1	XP_020169036.1 protein UPSTREAM OF FLC-like [Aegilops tauschii subsp. tauschii]	sp|Q9LX14|UFC_ARATH	sp|Q9LX14|UFC_ARATH Protein UPSTREAM OF FLC OS=Arabidopsis thaliana GN=UFC PE=2 SV=1			_	KOG1650	_	PF06136.10|DUF966|Domain of unknown function (DUF966)|TraesCS4A02G038000.1|m.4968:49-144;PF06136.10|DUF966|Domain of unknown function (DUF966)|TraesCS4A02G038000.1|m.4968:249-356
TraesCS4A02G050000	1.29675	3.19358	-1.2937	1.09758e-06	3.09323e-05	down	yes	1.37184	0.905863	1.61255	3.74693	3.85898	1.97484	4A	40859986	40861748	+	TraesCS4A02G050000	--	--	--	GO:0004722|protein serine/threonine phosphatase activity; GO:0046872|metal ion binding	--	--	1673	XP_020177471.1	XP_020177471.1 probable protein phosphatase 2C 29 isoform X2 [Aegilops tauschii subsp. tauschii]	sp|Q8H063|P2C29_ORYSJ	sp|Q8H063|P2C29_ORYSJ Probable protein phosphatase 2C 29 OS=Oryza sativa subsp. japonica GN=Os03g0207400 PE=2 SV=1	_	_	_	_	_	PF00481.18|PP2C|Protein phosphatase 2C|TraesCS4A02G050000.1|m.5199:118-366
TraesCS4A02G095100	0.845167	1.76001	-1.04948	0.000602215	0.00712404	down	yes	0.847113	0.892363	0.796025	1.7546	2.29744	1.22799	4A	103390227	103391158	-	TraesCS4A02G095100	--	--	--	--	--	--	932	XP_020158438.1	XP_020158438.1 uncharacterized protein LOC109743760 [Aegilops tauschii subsp. tauschii]	_	_	_	_	_	_	_	_
TraesCS4A02G115400	0.169965	0.593778	-1.7463	0.000550518	0.00662406	down	yes	0.0759228	0.178322	0.25565	0.760731	0.73784	0.282763	4A	140306970	140308420	+	TraesCS4A02G115400	--	GO:0007275|multicellular organism development	--	GO:0016491|oxidoreductase activity	--	--	1451	XP_020155640.1	XP_020155640.1 sex determination protein tasselseed-2-like [Aegilops tauschii subsp. tauschii]	sp|P50160|TS2_MAIZE	sp|P50160|TS2_MAIZE Sex determination protein tasselseed-2 OS=Zea mays GN=TS2 PE=2 SV=1	_	_	_	_	_	PF13561.3|adh_short_C2|Enoyl-(Acyl carrier protein) reductase|TraesCS4A02G115400.1|m.6576:60-246;PF13561.3|adh_short_C2|Enoyl-(Acyl carrier protein) reductase|TraesCS4A02G115400.1|m.6576:273-324;PF00106.22|adh_short|short chain dehydrogenase|TraesCS4A02G115400.1|m.6576:54-245;PF08659.7|KR|KR domain|TraesCS4A02G115400.1|m.6576:57-213
TraesCS4A02G118200	0.915549	1.99497	-1.1152	4.44548e-05	0.0008058	down	yes	0.825199	0.95524	0.966207	1.92927	2.33295	1.72268	4A	144643783	144644672	+	TraesCS4A02G118200	--	--	--	--	--	--	890	XP_020199527.1	XP_020199527.1 uncharacterized protein LOC109785339 [Aegilops tauschii subsp. tauschii]	_	_	_	_	_	_	_	PF05553.8|DUF761|Cotton fibre expressed protein|TraesCS4A02G118200.1|m.6629:161-195
TraesCS4A02G208900	1.26594	2.81209	-1.1452	3.06561e-06	7.82484e-05	down	yes	1.20912	1.38238	1.20633	2.17152	3.77178	2.49298	4A	501975190	501976419	-	TraesCS4A02G208900	--	--	--	--	--	--	1230	XP_020183828.1	XP_020183828.1 uncharacterized protein LOC109769506 [Aegilops tauschii subsp. tauschii]	_	_	_	_	_	_	_	PF05633.8|DUF793|Protein of unknown function (DUF793)|TraesCS4A02G208900.1|m.8537:1-401
TraesCS4A02G210100	0.54578	1.15813	-1.07161	0.00114046	0.0119394	down	yes	0.516356	0.459326	0.661658	0.837787	1.67624	0.960367	4A	504172193	504174555	-	TraesCS4A02G210100	--	--	--	--	--	--	1529	XP_020163274.1	XP_020163274.1 kininogen-1-like [Aegilops tauschii subsp. tauschii]	_	_	_	_	_	_	_	_
TraesCS4A02G326700	0.143208	0.720047	-2.2525	6.95933e-07	2.05373e-05	down	yes	0.192325	0.154876	0.0824223	0.447268	0.838251	0.874623	4A	613581283	613582998	-	TraesCS4A02G326700	--	GO:0006633|fatty acid biosynthetic process	GO:0009507|chloroplast	GO:0045300|acyl-[acyl-carrier-protein] desaturase activity; GO:0046872|metal ion binding; GO:0102786|stearoyl-[acp] desaturase activity	ko:K03921|FAB2,SSI2,desA1	ko00061|Fatty acid biosynthesis; ko01040|Biosynthesis of unsaturated fatty acids; ko01212|Fatty acid metabolism	1432	EMS59093.1	EMS59093.1 Acyl-[acyl-carrier-protein] desaturase 5, chloroplastic [Triticum urartu]	sp|A2XSL4|STAD5_ORYSI	sp|A2XSL4|STAD5_ORYSI Stearoyl-[acyl-carrier-protein] 9-desaturase 5, chloroplastic OS=Oryza sativa subsp. indica GN=OsI_15603 PE=3 SV=1	_	_	_	_	_	PF03405.11|FA_desaturase_2|Fatty acid desaturase|TraesCS4A02G326700.1|m.10784:81-403
TraesCS4A02G405100	1.28938	3.49217	-1.43043	8.23745e-07	2.38487e-05	down	yes	1.08677	1.46818	1.31318	3.5236	4.49749	2.45541	4A	678371318	678373881	-	TraesCS4A02G405100	--	--	--	--	--	--	642	_	_	_	_	_	_	_	_	_	_
TraesCS4A02G405300	0.930555	2.03803	-1.12265	0.00559983	0.0410281	down	yes	0.653616	1.04671	1.09134	2.16098	2.93978	1.01332	4A	678376058	678376675	-	TraesCS4A02G405300	--	--	--	--	--	--	618	KXG40005.1	KXG40005.1 hypothetical protein SORBI_3001G476400 [Sorghum bicolor]	_	_	_	_	_	_	_	_
TraesCS4A02G423600	0.345726	1.23133	-1.80304	0.000153925	0.00229663	down	yes	0.317247	0.31934	0.400591	1.26561	1.96197	0.466396	4A	693524531	693525542	-	TraesCS4A02G423600	--	GO:0006334|nucleosome assembly	GO:0000786|nucleosome; GO:0005634|nucleus	GO:0003677|DNA binding	ko:K11275|H1_5	--	926	XP_020158989.1	XP_020158989.1 histone H1-like isoform X1 [Aegilops tauschii subsp. tauschii]	sp|P40267|H1_SOLPN	sp|P40267|H1_SOLPN Histone H1 OS=Solanum pennellii PE=2 SV=1	_	_	_	_	_	PF00538.16|Linker_histone|linker histone H1 and H5 family|TraesCS4A02G423600.1|m.12580:80-149
TraesCS4B02G001000	0.842589	1.73244	-1.03118	0.000279267	0.00379451	down	yes	0.6683	0.761224	1.09824	1.60553	1.95774	1.63404	4B	639894	640937	-	TraesCS4B02G001000	--	--	--	--	--	--	1044	XP_020182030.1	XP_020182030.1 spidroin-1-like [Aegilops tauschii subsp. tauschii]	_	_	_	_	_	_	_	PF00168.27|C2|C2 domain|TraesCS4B02G001000.1|m.13776:7-104
TraesCS4B02G009100	0.640243	0.175881	1.80659	1.53977e-05	0.000322635	up	yes	0.712102	0.581189	0.627437	0.278548	0.0680138	0.181083	4B	5932192	5935232	-	TraesCS4B02G009100	--	--	--	--	--	--	1908	EMS59273.1	EMS59273.1 hypothetical protein TRIUR3_16563 [Triticum urartu]	_	_	_	_	_	_	_	_
TraesCS4B02G228000	2.16733	4.35249	-1.00259	2.12638e-07	7.06545e-06	down	yes	2.30805	1.65762	2.53633	4.97555	4.42191	3.66002	4B	476854821	476858260	+	TraesCS4B02G228000	--	GO:0007623|circadian rhythm; GO:0009409|response to cold; GO:0009414|response to water deprivation; GO:0009644|response to high light intensity; GO:0009651|response to salt stress; GO:0009737|response to abscisic acid	GO:0005886|plasma membrane; GO:0009507|chloroplast	--	ko:K19366|SPG20	ko04144|Endocytosis	1416	XP_020154857.1	XP_020154857.1 protein EARLY-RESPONSIVE TO DEHYDRATION 7, chloroplastic-like [Aegilops tauschii subsp. tauschii]	sp|O48832|ERD7_ARATH	sp|O48832|ERD7_ARATH Protein EARLY-RESPONSIVE TO DEHYDRATION 7, chloroplastic OS=Arabidopsis thaliana GN=ERD7 PE=1 SV=1			_	_	NOG70074	PF06911.9|Senescence|Senescence-associated protein|TraesCS4B02G228000.1|m.3365:272-440
TraesCS4B02G301700	3.0417	6.46815	-1.08597	0.0139684	0.0796739	down	yes	2.6057	3.14399	3.37542	5.11028	10.3975	3.89669	4B	588223181	588224311	+	TraesCS4B02G301700	--	--	--	--	--	--	1064	BAJ98465.1	BAJ98465.1 predicted protein, partial [Hordeum vulgare subsp. vulgare]	_	_	_	_	_	_	_	_
TraesCS4B02G327200	1.36343	2.85461	-1.06056	5.1623e-07	1.58181e-05	down	yes	1.45023	1.12498	1.51507	2.36999	3.22075	2.97311	4B	618157053	618159913	+	TraesCS4B02G327200	--	--	GO:0005576|extracellular region	--	--	--	1380	XP_020164937.1	XP_020164937.1 expansin-like A1 [Aegilops tauschii subsp. tauschii]	sp|Q10S70|EXLA1_ORYSJ	sp|Q10S70|EXLA1_ORYSJ Expansin-like A1 OS=Oryza sativa subsp. japonica GN=EXLA1 PE=2 SV=1			_	_	NOG240653	PF01357.18|Pollen_allerg_1|Pollen allergen|TraesCS4B02G327200.1|m.5281:153-236;PF03330.15|DPBB_1|Lytic transglycolase|TraesCS4B02G327200.1|m.5281:62-139
TraesCS4B02G332700	1.42882	4.14429	-1.52972	9.38123e-07	2.6787e-05	down	yes	1.96804	0.978861	1.33954	2.78391	5.80939	3.83956	4B	623224664	623225612	-	TraesCS4B02G332700	--	--	--	--	--	--	793	AVO65143.1	AVO65143.1 cold responsive protein [Aegilops speltoides]	_	_	_	_	_	_	_	_
TraesCS4D02G044800	0.497017	1.10817	-1.14104	0.00507779	0.0380838	down	yes	0.564401	0.40834	0.518309	1.11271	1.65174	0.560078	4D	20434742	20435782	-	TraesCS4D02G044800	--	--	--	--	--	--	1041	XP_020193005.1	XP_020193005.1 uncharacterized protein LOC109778831 [Aegilops tauschii subsp. tauschii]	_	_			_	KOG2027	_	PF03398.11|Ist1|Regulator of Vps4 activity in the MVB pathway|TraesCS4D02G044800.1|m.7485:20-183
TraesCS4D02G085200	0.572537	1.18326	-1.03449	0.00259703	0.022988	down	yes	0.814323	0.324785	0.578503	1.33423	1.22169	0.993872	4D	59642929	59645962	+	TraesCS4D02G085200	--	--	--	--	--	--	1195	XP_020169888.1	XP_020169888.1 uncharacterized protein LOC109755389 [Aegilops tauschii subsp. tauschii]	_	_	_	_	_	_	_	PF01852.16|START|START domain|TraesCS4D02G085200.1|m.8267:96-275
TraesCS4D02G102900	1.80842	4.50234	-1.31119	8.1843e-06	0.000186626	down	yes	1.5082	1.74917	2.16788	4.08822	6.25678	3.162	4D	81917167	81917726	-	TraesCS4D02G102900	--	--	--	--	--	--	560	BAK06602.1	BAK06602.1 predicted protein [Hordeum vulgare subsp. vulgare]	_	_	_	_	_	_	_	_
TraesCS4D02G153400	1.09248	2.49138	-1.18198	8.95427e-10	4.74348e-08	down	yes	1.18312	1.08981	1.0045	2.34441	2.26802	2.86172	4D	195016408	195019423	+	TraesCS4D02G153400	--	GO:0006520|cellular amino acid metabolic process; GO:0009058|biosynthetic process	--	GO:0030170|pyridoxal phosphate binding; GO:0033855|nicotianamine aminotransferase activity	ko:K00815|TAT	ko00130|Ubiquinone and other terpenoid-quinone biosynthesis; ko00270|Cysteine and methionine metabolism; ko00350|Tyrosine metabolism; ko00360|Phenylalanine metabolism; ko00400|Phenylalanine, tyrosine and tryptophan biosynthesis; ko00401|Novobiocin biosynthesis; ko00950|Isoquinoline alkaloid biosynthesis; ko00960|Tropane, piperidine and pyridine alkaloid biosynthesis; ko01100|Metabolic pathways; k…	1645	XP_020194108.1	XP_020194108.1 nicotianamine aminotransferase A-like [Aegilops tauschii subsp. tauschii]	sp|Q9ST02|NAATA_HORVU	sp|Q9ST02|NAATA_HORVU Nicotianamine aminotransferase A OS=Hordeum vulgare GN=naat-A PE=1 SV=2	_	_	_	_	_	PF00155.18|Aminotran_1_2|Aminotransferase class I and II|TraesCS4D02G153400.2|m.9717:82-419;PF01041.14|DegT_DnrJ_EryC1|DegT/DnrJ/EryC1/StrS aminotransferase family|TraesCS4D02G153400.2|m.9717:125-237
TraesCS4D02G267300	0.328324	1.08734	-1.69754	3.60851e-05	0.000673831	down	yes	0.433432	0.363577	0.187962	1.00083	1.68063	0.580564	4D	437950550	437953699	+	TraesCS4D02G267300	--	--	--	--	--	--	1525	XP_020169036.1	XP_020169036.1 protein UPSTREAM OF FLC-like [Aegilops tauschii subsp. tauschii]	sp|Q9LX14|UFC_ARATH	sp|Q9LX14|UFC_ARATH Protein UPSTREAM OF FLC OS=Arabidopsis thaliana GN=UFC PE=2 SV=1			_	KOG1650	_	PF06136.10|DUF966|Domain of unknown function (DUF966)|TraesCS4D02G267300.1|m.12133:49-147;PF06136.10|DUF966|Domain of unknown function (DUF966)|TraesCS4D02G267300.1|m.12133:221-355
TraesCS4D02G302800	1.22883	4.55226	-1.88077	5.55761e-09	2.54017e-07	down	yes	0.979236	1.13355	1.57372	3.94287	6.92109	2.79284	4D	470856173	470856922	-	TraesCS4D02G302800	--	--	--	--	--	--	750	KXG40005.1	KXG40005.1 hypothetical protein SORBI_3001G476400 [Sorghum bicolor]	_	_	_	_	_	_	_	_
TraesCS4D02G344300	1.36106	2.75546	-1.01223	3.31371e-05	0.000626146	down	yes	1.39872	1.1105	1.57396	2.85123	3.16768	2.24746	4D	499616105	499619793	-	TraesCS4D02G344300	--	GO:0034220|ion transmembrane transport	GO:0005887|integral component of plasma membrane; GO:0009705|plant-type vacuole membrane; GO:0042807|central vacuole	GO:0015250|water channel activity	ko:K09873|TIP	--	932	XP_020150374.1	XP_020150374.1 probable aquaporin TIP4-1 isoform X1 [Aegilops tauschii subsp. tauschii]	sp|Q75GA5|TIP41_ORYSJ	sp|Q75GA5|TIP41_ORYSJ Probable aquaporin TIP4-1 OS=Oryza sativa subsp. japonica GN=TIP4-1 PE=2 SV=1	_	_	_	_	_	PF00230.17|MIP|Major intrinsic protein|TraesCS4D02G344300.1|m.13680:45-262
TraesCS4D02G350300	3.46288	6.99363	-1.01197	8.89525e-07	2.56104e-05	down	yes	3.17006	3.4492	3.76938	7.98333	8.25635	4.74123	4D	502576795	502579734	-	TraesCS4D02G350300	--	--	GO:0000139|Golgi membrane; GO:0005794|Golgi apparatus; GO:0016021|integral component of membrane	GO:0004252|serine-type endopeptidase activity	--	--	1002	XP_020193597.1	XP_020193597.1 RHOMBOID-like protein 2 [Aegilops tauschii subsp. tauschii]	sp|Q0WQX7|RBL1_ARATH	sp|Q0WQX7|RBL1_ARATH RHOMBOID-like protein 1 OS=Arabidopsis thaliana GN=RBL1 PE=2 SV=1	_	_	_	_	_	PF01694.19|Rhomboid|Rhomboid family|TraesCS4D02G350300.1|m.13807:116-258
TraesCS5A02G083700	3.76584	1.66341	1.17401	1.93005e-05	0.000395335	up	yes	2.93596	4.7197	3.64187	1.05702	2.20672	1.7265	5A	109343703	109344540	-	TraesCS5A02G083700	--	--	--	--	--	--	838	_	_	_	_	_	_	_	_	_	_
TraesCS5A02G115100	1.72365	4.01097	-1.21373	6.39475e-08	2.37713e-06	down	yes	2.12933	1.43747	1.60416	5.30901	3.60473	3.11915	5A	230453239	230454979	+	TraesCS5A02G115100	--	GO:0003333|amino acid transmembrane transport; GO:0015802|basic amino acid transport	GO:0005886|plasma membrane; GO:0016021|integral component of membrane; GO:0031965|nuclear membrane	GO:0015171|amino acid transmembrane transporter activity; GO:0015293|symporter activity	--	--	1440	XP_020197181.1	XP_020197181.1 amino acid permease 3-like [Aegilops tauschii subsp. tauschii]	sp|Q39134|AAP3_ARATH	sp|Q39134|AAP3_ARATH Amino acid permease 3 OS=Arabidopsis thaliana GN=AAP3 PE=1 SV=2	_	_	_	_	_	PF01490.15|Aa_trans|Transmembrane amino acid transporter protein|TraesCS5A02G115100.1|m.1060:39-468
TraesCS5A02G117500	0.77064	1.95263	-1.33006	3.48612e-06	8.75625e-05	down	yes	0.952753	0.617686	0.74148	2.2173	2.25415	1.38643	5A	239118833	239124161	+	TraesCS5A02G117500	--	GO:0006351|transcription, DNA-templated; GO:0010622|specification of ovule identity; GO:0045944|positive regulation of transcription by RNA polymerase II; GO:0048283|indeterminate inflorescence morphogenesis; GO:0048481|plant ovule development	GO:0005634|nucleus	GO:0000977|RNA polymerase II regulatory region sequence-specific DNA binding; GO:0003700|DNA-binding transcription factor activity; GO:0046983|protein dimerization activity	--	--	1094	CAM59043.1	CAM59043.1 MIKC-type MADS-box transcription factor WM3B [Triticum aestivum]	sp|Q2QW53|MAD13_ORYSJ	sp|Q2QW53|MAD13_ORYSJ MADS-box transcription factor 13 OS=Oryza sativa subsp. japonica GN=MADS13 PE=1 SV=2	_	_	_	_	_	PF00319.15|SRF-TF|SRF-type transcription factor (DNA-binding and dimerisation domain)|TraesCS5A02G117500.1|m.1088:10-57;PF01486.14|K-box|K-box region|TraesCS5A02G117500.1|m.1088:86-173
TraesCS5A02G206200	1.83485	0.911795	1.00099	8.5413e-06	0.000193832	up	yes	1.91157	1.60887	1.98411	0.721311	1.27727	0.736808	5A	416169030	416172694	-	TraesCS5A02G206200	--	--	--	--	--	--	2286	EMS59894.1	EMS59894.1 hypothetical protein TRIUR3_16939 [Triticum urartu]	_	_	_	_	_	_	_	_
TraesCS5A02G238400	0.275134	0.965247	-1.77413	0.000402104	0.00510764	down	yes	0.280316	0.344869	0.200218	1.14429	1.4584	0.29305	5A	454732609	454733787	+	TraesCS5A02G238400	--	GO:0001944|vasculature development; GO:0006351|transcription, DNA-templated; GO:0009873|ethylene-activated signaling pathway; GO:0010200|response to chitin; GO:0050832|defense response to fungus; GO:0051301|cell division	GO:0005634|nucleus	GO:0003677|DNA binding; GO:0003700|DNA-binding transcription factor activity	--	--	1179	BAJ98683.1	BAJ98683.1 predicted protein [Hordeum vulgare subsp. vulgare]	sp|Q9SZ06|EF109_ARATH	sp|Q9SZ06|EF109_ARATH Ethylene-responsive transcription factor ERF109 OS=Arabidopsis thaliana GN=ERF109 PE=1 SV=1	_	_	_	_	_	PF00847.17|AP2|AP2 domain|TraesCS5A02G238400.1|m.3452:129-178
TraesCS5A02G260000	0.0407588	1.75766	-5.12204	0.021692	0.108938	down	yes	0	0.053695	0.0685815	2.76349	0	2.50949	5A	474193638	474198106	-	TraesCS5A02G260000	--	--	--	--	--	--	1721	XP_020200246.1	XP_020200246.1 uncharacterized protein LOC109786075 [Aegilops tauschii subsp. tauschii]	_	_	_	_	_	_	_	PF07893.10|DUF1668|Protein of unknown function (DUF1668)|TraesCS5A02G260000.1|m.3858:4-357
TraesCS5A02G340500	0.251382	0.655642	-1.34859	1.89889e-05	0.000390355	down	yes	0.234551	0.226655	0.29294	0.619744	0.629953	0.71723	5A	547060281	547062237	+	TraesCS5A02G340500	--	GO:0008152|metabolic process	--	GO:0035251|UDP-glucosyltransferase activity	--	--	1957	XP_020189979.1	XP_020189979.1 anthocyanidin 3-O-glucosyltransferase 2-like [Aegilops tauschii subsp. tauschii]	sp|D3UAG0|U71K1_MALDO	sp|D3UAG0|U71K1_MALDO UDP-glycosyltransferase 71K1 OS=Malus domestica GN=UGT71K1 PE=1 SV=1			_	KOG1192	_	PF00201.15|UDPGT|UDP-glucoronosyl and UDP-glucosyl transferase|TraesCS5A02G340500.1|m.5348:312-473
TraesCS5A02G391200	1.91511	3.93074	-1.03353	3.57154e-09	1.7075e-07	down	yes	1.71781	1.86698	2.16053	3.59394	4.50897	3.6893	5A	586307170	586309002	+	TraesCS5A02G391200	--	GO:0006952|defense response; GO:0009623|response to parasitic fungus; GO:1900150|regulation of defense response to fungus	--	GO:0046872|metal ion binding	--	--	1430	XP_020165567.1	XP_020165567.1 protein PYRICULARIA ORYZAE RESISTANCE 21-like [Aegilops tauschii subsp. tauschii]	sp|A2XT03|PI21_ORYSI	sp|A2XT03|PI21_ORYSI Protein PYRICULARIA ORYZAE RESISTANCE 21 OS=Oryza sativa subsp. indica GN=PI21 PE=4 SV=1			_	_	NOG265182	_
TraesCS5A02G393200	0.625935	2.4641	-1.95995	2.48927e-08	1.01064e-06	down	yes	0.751973	0.588727	0.537105	3.10066	2.98959	1.30204	5A	589060542	589062388	-	TraesCS5A02G393200	--	GO:0009408|response to heat	GO:0009506|plasmodesma; GO:0031225|anchored component of membrane; GO:0046658|anchored component of plasma membrane	GO:0001872|(1->3)-beta-D-glucan binding; GO:0004553|hydrolase activity, hydrolyzing O-glycosyl compounds; GO:0030247|polysaccharide binding	--	--	879	EMS50582.1	EMS50582.1 hypothetical protein TRIUR3_16762 [Triticum urartu]	sp|Q9SD84|PDCB2_ARATH	sp|Q9SD84|PDCB2_ARATH PLASMODESMATA CALLOSE-BINDING PROTEIN 2 OS=Arabidopsis thaliana GN=PDCB2 PE=1 SV=1	_	_	_	_	_	PF07983.10|X8|X8 domain|TraesCS5A02G393200.1|m.6345:26-95
TraesCS5A02G400700	2.63974	6.7559	-1.35243	7.18033e-06	0.000166732	down	yes	2.41078	2.40502	3.10342	6.45425	10.4212	3.39228	5A	593394786	593395765	+	TraesCS5A02G400700	--	--	--	--	--	--	853	BAJ91008.1	BAJ91008.1 predicted protein [Hordeum vulgare subsp. vulgare]	_	_			_	_	NOG228751	_
TraesCS5A02G464900	1.18204	2.76656	-1.21987	4.36037e-07	1.35607e-05	down	yes	1.1169	1.02829	1.40094	2.4869	3.63415	2.17864	5A	644120493	644122596	+	TraesCS5A02G464900	--	GO:0009738|abscisic acid-activated signaling pathway; GO:1900458|negative regulation of brassinosteroid mediated signaling pathway	GO:0005886|plasma membrane	--	--	--	1348	BAJ98716.1	BAJ98716.1 predicted protein [Hordeum vulgare subsp. vulgare]	sp|Q7XII4|REM41_ORYSJ	sp|Q7XII4|REM41_ORYSJ Remorin 4.1 OS=Oryza sativa subsp. japonica GN=REM4.1 PE=1 SV=1	_	_	_	_	_	PF03763.10|Remorin_C|Remorin, C-terminal region|TraesCS5A02G464900.1|m.7710:238-343
TraesCS5A02G471700	1.08305	2.23101	-1.03579	0.0022446	0.0205401	down	yes	1.55722	0.710839	0.981079	2.67441	2.71955	1.29906	5A	648611258	648612391	-	TraesCS5A02G471700	--	--	GO:0009507|chloroplast	GO:0019904|protein domain specific binding	--	--	1014	EMS56780.1	EMS56780.1 hypothetical protein TRIUR3_28005 [Triticum urartu]	sp|Q9LZX1|LOR15_ARATH	sp|Q9LZX1|LOR15_ARATH Protein LURP-one-related 15 OS=Arabidopsis thaliana GN=At5g01750 PE=1 SV=1			_	_	NOG226750	PF04525.9|LOR|LURP-one-related|TraesCS5A02G471700.1|m.7816:61-243
TraesCS5B02G208100	17.6811	36.0284	-1.02651	1.01249e-24	3.09512e-22	down	yes	17.6115	18.3242	17.1077	32.3589	38.7849	36.9415	5B	377541375	377546069	-	TraesCS5B02G208100	--	--	GO:0005773|vacuole	GO:0008234|cysteine-type peptidase activity	ko:K01366|CTSH	ko04142|Lysosome; ko04210|Apoptosis	1642	AIS22689.1	AIS22689.1 cysteine endopeptidase EP gamma [Secale cereale x Triticum turgidum subsp. durum]	sp|P05167|ALEU_HORVU	sp|P05167|ALEU_HORVU Thiol protease aleurain OS=Hordeum vulgare PE=2 SV=1	_	_	_	_	_	PF00112.20|Peptidase_C1|Papain family cysteine protease|TraesCS5B02G208100.1|m.178:162-377;PF08246.9|Inhibitor_I29|Cathepsin propeptide inhibitor domain (I29)|TraesCS5B02G208100.1|m.178:79-135
TraesCS5B02G236900	0.329703	1.2508	-1.892	6.4911e-06	0.000151677	down	yes	0.373257	0.322045	0.293807	1.04217	1.97859	0.73165	5B	417885840	417886872	+	TraesCS5B02G236900	--	GO:0001944|vasculature development; GO:0006351|transcription, DNA-templated; GO:0009873|ethylene-activated signaling pathway; GO:0010200|response to chitin; GO:0050832|defense response to fungus; GO:0051301|cell division	GO:0005634|nucleus	GO:0003677|DNA binding; GO:0003700|DNA-binding transcription factor activity	--	--	1033	BAJ98683.1	BAJ98683.1 predicted protein [Hordeum vulgare subsp. vulgare]	sp|Q9SZ06|EF109_ARATH	sp|Q9SZ06|EF109_ARATH Ethylene-responsive transcription factor ERF109 OS=Arabidopsis thaliana GN=ERF109 PE=1 SV=1	_	_	_	_	_	PF00847.17|AP2|AP2 domain|TraesCS5B02G236900.1|m.707:129-178
TraesCS5B02G238500	0.911527	0.42527	1.08212	0.000675767	0.00781273	up	yes	0.816591	0.889771	1.02822	0.587335	0.223126	0.465348	5B	419478714	419497937	+	TraesCS5B02G238500	--	GO:0045599|negative regulation of fat cell differentiation	GO:0005739|mitochondrion; GO:0005777|peroxisome	GO:0008270|zinc ion binding; GO:0036132|13-prostaglandin reductase activity; GO:0047522|15-oxoprostaglandin 13-oxidase activity	ko:K07119|K07119	--	2181	XP_020193751.1	XP_020193751.1 prostaglandin reductase-3-like [Aegilops tauschii subsp. tauschii]	sp|Q8BGC4|PTGR3_MOUSE	sp|Q8BGC4|PTGR3_MOUSE Prostaglandin reductase-3 OS=Mus musculus GN=Zadh2 PE=1 SV=1			COG1028;COG2130	KOG1196;KOG4169	_	PF00106.22|adh_short|short chain dehydrogenase|TraesCS5B02G238500.1|m.734:9-209;PF13561.3|adh_short_C2|Enoyl-(Acyl carrier protein) reductase|TraesCS5B02G238500.1|m.734:16-209;PF00107.23|ADH_zinc_N|Zinc-binding dehydrogenase|TraesCS5B02G238500.1|m.734:444-572;PF13602.3|ADH_zinc_N_2|Zinc-binding dehydrogenase|TraesCS5B02G238500.1|m.734:476-621;PF08240.9|ADH_N|Alcohol dehydrogenase GroES-like domai…
TraesCS5B02G261200	2.56371	7.16749	-1.47963	3.9912e-14	4.15661e-12	down	yes	2.72305	1.95558	3.01251	7.33966	8.41313	5.7497	5B	445650792	445651944	-	TraesCS5B02G261200	--	--	--	--	--	--	1153	XP_020171700.1	XP_020171700.1 adenomatous polyposis coli protein 2-like [Aegilops tauschii subsp. tauschii]	_	_	_	_	_	_	_	_
TraesCS5B02G261300	6.99898	18.939	-1.43484	4.94523e-15	5.51489e-13	down	yes	6.88787	6.76473	7.34436	19.0193	24.3782	13.4194	5B	445762433	445763309	-	TraesCS5B02G261300	--	--	--	--	--	--	877	XP_020171700.1	XP_020171700.1 adenomatous polyposis coli protein 2-like [Aegilops tauschii subsp. tauschii]	_	_	_	_	_	_	_	_
TraesCS5B02G291700	0.752349	1.54347	-1.02697	0.00012982	0.00199364	down	yes	0.672904	0.663521	0.920622	1.28426	1.79563	1.55051	5B	477080702	477082777	-	TraesCS5B02G291700	--	--	--	--	--	--	1337	XP_020182292.1	XP_020182292.1 uncharacterized protein At4g22758 [Aegilops tauschii subsp. tauschii]	sp|Q56XJ7|Y4276_ARATH	sp|Q56XJ7|Y4276_ARATH Uncharacterized protein At4g22758 OS=Arabidopsis thaliana GN=At4g22758 PE=2 SV=1			_	KOG4197	_	_
TraesCS5B02G314000	743.327	1513.82	-1.02611	0.0276927	0.129163	down	yes	627.869	751.924	850.189	1214.99	2433	893.457	5B	496521936	496522271	+	TraesCS5B02G314000	--	GO:0006649|phospholipid transfer to membrane	GO:0005576|extracellular region	GO:0005548|phospholipid transporter activity	--	--	336	ALL55179.1	ALL55179.1 non-specific lipid transfer protein [Secale cereale x Triticum turgidum subsp. durum]	sp|O23810|YY1_ORYSJ	sp|O23810|YY1_ORYSJ Protein YY1 OS=Oryza sativa subsp. japonica GN=Os09g0525500 PE=2 SV=1			_	_	NOG273985	_
TraesCS5B02G321800	0.972715	2.01532	-1.04331	1.00637e-11	7.29418e-10	down	yes	1.07608	0.874445	0.967618	1.95925	2.03014	2.05658	5B	506789185	506794186	-	TraesCS5B02G321800	--	GO:0019538|protein metabolic process; GO:0034214|protein hexamerization; GO:0034605|cellular response to heat	GO:0009570|chloroplast stroma; GO:0009941|chloroplast envelope	GO:0005524|ATP binding; GO:0016887|ATPase activity; GO:0042803|protein homodimerization activity	ko:K03696|clpC	ko01100|Metabolic pathways	3276	XP_020163680.1	XP_020163680.1 chaperone protein ClpD1, chloroplastic-like [Aegilops tauschii subsp. tauschii]	sp|Q6H795|CLPD1_ORYSJ	sp|Q6H795|CLPD1_ORYSJ Chaperone protein ClpD1, chloroplastic OS=Oryza sativa subsp. japonica GN=CLPD1 PE=2 SV=1	_	_	_	_	_	PF07724.11|AAA_2|AAA domain (Cdc48 subfamily)|TraesCS5B02G321800.1|m.2327:639-812;PF10431.6|ClpB_D2-small|C-terminal, D2-small domain, of ClpB protein|TraesCS5B02G321800.1|m.2327:819-899;PF00004.26|AAA|ATPase family associated with various cellular activities (AAA)|TraesCS5B02G321800.1|m.2327:297-430;PF00004.26|AAA|ATPase family associated with various cellular activities (AAA)|TraesCS5B02G321800…
TraesCS5B02G366100	1.65471	3.75808	-1.17856	3.56271e-07	1.13309e-05	down	yes	1.45458	1.79569	1.71385	3.93138	4.82517	2.5177	5B	544763159	544766049	+	TraesCS5B02G366100	--	--	GO:0005886|plasma membrane; GO:0016021|integral component of membrane	--	--	--	1338	XP_020196852.1	XP_020196852.1 CASP-like protein 5A3 [Aegilops tauschii subsp. tauschii]	sp|A2Z669|CSPLT_ORYSI	sp|A2Z669|CSPLT_ORYSI CASP-like protein 5A2 OS=Oryza sativa subsp. indica GN=OsI_33147 PE=3 SV=1	_	_	_	_	_	PF04535.9|DUF588|Domain of unknown function (DUF588)|TraesCS5B02G366100.1|m.3107:129-256
TraesCS5B02G381500	0.532295	1.18499	-1.13985	5.88646e-05	0.00101867	down	yes	0.575931	0.544947	0.476008	1.22253	1.46541	0.867017	5B	559763470	559765063	+	TraesCS5B02G381500	--	GO:0006468|protein phosphorylation; GO:0035556|intracellular signal transduction	GO:0005634|nucleus; GO:0005737|cytoplasm	GO:0004674|protein serine/threonine kinase activity; GO:0005524|ATP binding	--	--	1594	XP_020201532.1	XP_020201532.1 CBL-interacting protein kinase 7-like [Aegilops tauschii subsp. tauschii]	sp|Q75GK4|CIPK7_ORYSJ	sp|Q75GK4|CIPK7_ORYSJ CBL-interacting protein kinase 7 OS=Oryza sativa subsp. japonica GN=CIPK7 PE=2 SV=1	_	_	_	_	_	PF00069.22|Pkinase|Protein kinase domain|TraesCS5B02G381500.1|m.3436:42-300;PF07714.14|Pkinase_Tyr|Protein tyrosine kinase|TraesCS5B02G381500.1|m.3436:43-295;PF03822.11|NAF|NAF domain|TraesCS5B02G381500.1|m.3436:327-382;PF14531.3|Kinase-like|Kinase-like|TraesCS5B02G381500.1|m.3436:127-287
TraesCS5B02G403000	0.261643	0.639187	-1.25692	0.000397392	0.00505672	down	yes	0.296459	0.188996	0.299473	0.60876	0.820668	0.488134	5B	579807347	579810406	+	TraesCS5B02G403000	--	--	GO:0016020|membrane	GO:0005506|iron ion binding; GO:0020037|heme binding; GO:0033773|isoflavone 2'-hydroxylase activity	--	--	1858	XP_020194106.1	XP_020194106.1 isoflavone 2'-hydroxylase-like [Aegilops tauschii subsp. tauschii]	sp|P93147|C81E1_GLYEC	sp|P93147|C81E1_GLYEC Isoflavone 2'-hydroxylase OS=Glycyrrhiza echinata GN=CYP81E1 PE=1 SV=2			COG2124	KOG0156	_	PF00067.19|p450|Cytochrome P450|TraesCS5B02G403000.1|m.3884:63-519
TraesCS5B02G408000	1.3191	2.73117	-1.04434	1.45308e-07	4.98439e-06	down	yes	1.25326	1.19095	1.51309	2.69946	3.3604	2.13364	5B	583577487	583579581	-	TraesCS5B02G408000	--	GO:0009611|response to wounding; GO:0009695|jasmonic acid biosynthetic process; GO:0009753|response to jasmonic acid; GO:0016125|sterol metabolic process; GO:0031408|oxylipin biosynthetic process; GO:0050832|defense response to fungus	GO:0005739|mitochondrion; GO:0009535|chloroplast thylakoid membrane; GO:0010287|plastoglobule; GO:0031969|chloroplast membrane	GO:0004497|monooxygenase activity; GO:0005506|iron ion binding; GO:0009978|allene oxide synthase activity; GO:0016705|oxidoreductase activity, acting on paired donors, with incorporation or reduction of molecular oxygen; GO:0020037|heme binding; GO:0047987|hydroperoxide dehydratase activity	ko:K01723|AOS	ko00592|alpha-Linolenic acid metabolism; ko01100|Metabolic pathways; ko01110|Biosynthesis of secondary metabolites	2095	XP_020193697.1	XP_020193697.1 allene oxide synthase 1, chloroplastic [Aegilops tauschii subsp. tauschii]	sp|Q7Y0C8|C74A1_ORYSJ	sp|Q7Y0C8|C74A1_ORYSJ Allene oxide synthase 1, chloroplastic OS=Oryza sativa subsp. japonica GN=CYP74A1 PE=2 SV=1			_	_	NOG276415	PF00067.19|p450|Cytochrome P450|TraesCS5B02G408000.1|m.3988:341-454
TraesCS5B02G418300	0.552798	1.15817	-1.05356	0.0174891	0.0936694	down	yes	0.580366	0.690413	0.387615	0.978981	1.95774	0.537785	5B	594732756	594733799	+	TraesCS5B02G418300	--	--	--	--	--	--	1044	XP_020173557.1	XP_020173557.1 uncharacterized protein LOC109759133 [Aegilops tauschii subsp. tauschii]	_	_	_	_	_	_	_	_
TraesCS5B02G476700	3.13514	7.02311	-1.16104	1.85082e-11	1.28245e-09	down	yes	2.98317	3.19351	3.22875	6.01856	8.9944	6.05638	5B	649022001	649024352	+	TraesCS5B02G476700	--	GO:0009738|abscisic acid-activated signaling pathway; GO:1900458|negative regulation of brassinosteroid mediated signaling pathway	GO:0005886|plasma membrane	--	--	--	1551	XP_020198920.1	XP_020198920.1 uncharacterized protein At3g61260-like [Aegilops tauschii subsp. tauschii]	sp|Q7XII4|REM41_ORYSJ	sp|Q7XII4|REM41_ORYSJ Remorin 4.1 OS=Oryza sativa subsp. japonica GN=REM4.1 PE=1 SV=1	_	_	_	_	_	PF03763.10|Remorin_C|Remorin, C-terminal region|TraesCS5B02G476700.1|m.5267:248-353
TraesCS5B02G491500	0.653935	1.39309	-1.0795	0.00954253	0.0608302	down	yes	0.956059	0.546799	0.458945	0.790229	1.88129	1.50776	5B	659769899	659770854	+	TraesCS5B02G491500	--	GO:0030042|actin filament depolymerization	GO:0015629|actin cytoskeleton	GO:0003779|actin binding	ko:K05765|CFL	ko04360|Axon guidance; ko04666|Fc gamma R-mediated phagocytosis; ko04810|Regulation of actin cytoskeleton; ko05133|Pertussis	845	XP_020198436.1	XP_020198436.1 actin-depolymerizing factor 3-like [Aegilops tauschii subsp. tauschii]	sp|Q84TB6|ADF3_ORYSJ	sp|Q84TB6|ADF3_ORYSJ Actin-depolymerizing factor 3 OS=Oryza sativa subsp. japonica GN=ADF3 PE=1 SV=1	_	_	_	_	_	PF00241.17|Cofilin_ADF|Cofilin/tropomyosin-type actin-binding protein|TraesCS5B02G491500.1|m.5510:14-138
TraesCS5B02G520600	1.04302	2.3171	-1.144	6.32348e-13	5.4407e-11	down	yes	1.14622	0.975726	1.00713	2.3999	2.36287	2.18854	5B	682817804	682820398	+	TraesCS5B02G520600	--	GO:0006468|protein phosphorylation; GO:0048544|recognition of pollen	GO:0005886|plasma membrane; GO:0016021|integral component of membrane	GO:0004674|protein serine/threonine kinase activity; GO:0005516|calmodulin binding; GO:0005524|ATP binding; GO:0030246|carbohydrate binding	--	--	2595	XP_020150736.1	XP_020150736.1 G-type lectin S-receptor-like serine/threonine-protein kinase At1g34300 [Aegilops tauschii subsp. tauschii]	sp|Q9XID3|Y1343_ARATH	sp|Q9XID3|Y1343_ARATH G-type lectin S-receptor-like serine/threonine-protein kinase At1g34300 OS=Arabidopsis thaliana GN=At1g34300 PE=2 SV=1	_	_	_	_	_	PF00069.22|Pkinase|Protein kinase domain|TraesCS5B02G520600.1|m.6154:500-773;PF07714.14|Pkinase_Tyr|Protein tyrosine kinase|TraesCS5B02G520600.1|m.6154:499-775;PF01453.21|B_lectin|D-mannose binding lectin|TraesCS5B02G520600.1|m.6154:76-166;PF00954.17|S_locus_glycop|S-locus glycoprotein domain|TraesCS5B02G520600.1|m.6154:232-304;PF08276.8|PAN_2|PAN-like domain|TraesCS5B02G520600.1|m.6154:330-395
TraesCS5D02G075900	5.41926	2.23325	1.27517	1.39344e-10	8.36194e-09	up	yes	6.37981	4.11545	5.76253	2.43426	1.90527	2.36021	5D	75279268	75281502	-	TraesCS5D02G075900	--	GO:0006351|transcription, DNA-templated; GO:0006355|regulation of transcription, DNA-templated	GO:0005634|nucleus	GO:0003677|DNA binding	--	--	1226	XP_020193657.1	XP_020193657.1 B3 domain-containing protein Os12g0592300-like [Aegilops tauschii subsp. tauschii]	sp|Q2QMT2|Y1223_ORYSJ	sp|Q2QMT2|Y1223_ORYSJ B3 domain-containing protein Os12g0592300 OS=Oryza sativa subsp. japonica GN=Os12g0592300 PE=2 SV=2			_	_	NOG297230	PF02362.18|B3|B3 DNA binding domain|TraesCS5D02G075900.1|m.8400:59-140;PF02362.18|B3|B3 DNA binding domain|TraesCS5D02G075900.1|m.8400:279-365
TraesCS5D02G092300	0.40417	0.824948	-1.01146	5.83864e-05	0.00101073	down	yes	0.532065	0.330272	0.350173	1.07611	0.75211	0.646625	5D	100925525	100933480	+	TraesCS5D02G092300	--	GO:0008283|cell population proliferation	--	GO:0003727|single-stranded RNA binding; GO:0003729|mRNA binding	--	--	4138	XP_020174355.1	XP_020174355.1 uncharacterized protein LOC109759936 [Aegilops tauschii subsp. tauschii]	sp|Q9C652|RBP1_ARATH	sp|Q9C652|RBP1_ARATH RNA-binding protein 1 OS=Arabidopsis thaliana GN=RBP1 PE=2 SV=1	_	_	_	_	_	PF12796.4|Ank_2|Ankyrin repeats (3 copies)|TraesCS5D02G092300.1|m.8724:66-124;PF12796.4|Ank_2|Ankyrin repeats (3 copies)|TraesCS5D02G092300.1|m.8724:336-416;PF13637.3|Ank_4|Ankyrin repeats (many copies)|TraesCS5D02G092300.1|m.8724:354-407;PF00023.27|Ank|Ankyrin repeat|TraesCS5D02G092300.1|m.8724:104-131;PF00023.27|Ank|Ankyrin repeat|TraesCS5D02G092300.1|m.8724:389-417;PF13606.3|Ank_3|Ankyrin repe…
TraesCS5D02G133100	0.53926	1.12137	-1.0425	0.00714312	0.0492065	down	yes	0.712344	0.627414	0.278023	1.11028	1.41602	0.837794	5D	212452790	212454671	+	TraesCS5D02G133100	--	--	--	--	--	--	1031	XP_020177797.1	XP_020177797.1 uncharacterized protein LOC109763368 [Aegilops tauschii subsp. tauschii]	_	_	_	_	_	_	_	_
TraesCS5D02G245300	0.363163	0.986659	-1.41729	0.00204935	0.019069	down	yes	0.269079	0.238989	0.581423	0.975065	1.48229	0.502622	5D	353795287	353796446	+	TraesCS5D02G245300	--	GO:0001944|vasculature development; GO:0006351|transcription, DNA-templated; GO:0009873|ethylene-activated signaling pathway; GO:0010200|response to chitin; GO:0050832|defense response to fungus; GO:0051301|cell division	GO:0005634|nucleus	GO:0003677|DNA binding; GO:0003700|DNA-binding transcription factor activity	--	--	1160	XP_020177674.1	XP_020177674.1 ethylene-responsive transcription factor ERF109-like [Aegilops tauschii subsp. tauschii]	sp|Q9SZ06|EF109_ARATH	sp|Q9SZ06|EF109_ARATH Ethylene-responsive transcription factor ERF109 OS=Arabidopsis thaliana GN=ERF109 PE=1 SV=1	_	_	_	_	_	PF00847.17|AP2|AP2 domain|TraesCS5D02G245300.1|m.11781:126-175
TraesCS5D02G261400	1.47923	3.12146	-1.07227	2.24241e-08	9.19033e-07	down	yes	1.56467	1.29624	1.57677	2.9598	2.83811	3.56645	5D	367809051	367810376	+	TraesCS5D02G261400	--	--	--	--	--	--	1326	XP_020169487.1	XP_020169487.1 putative F-box/kelch-repeat protein At3g22730 isoform X1 [Aegilops tauschii subsp. tauschii]	_	_	_	_	_	_	_	PF00646.30|F-box|F-box domain|TraesCS5D02G261400.1|m.12093:37-76
TraesCS5D02G276600	1.58062	0.756949	1.05239	1.54736e-05	0.000323986	up	yes	1.37037	1.71842	1.65306	0.801613	0.595089	0.874146	5D	379226598	379229813	-	TraesCS5D02G276600	--	GO:0007623|circadian rhythm; GO:0009409|response to cold; GO:0009809|lignin biosynthetic process	GO:0005829|cytosol	GO:0016621|cinnamoyl-CoA reductase activity; GO:0050662|coenzyme binding	--	--	1581	XP_020177692.1	XP_020177692.1 cinnamoyl-CoA reductase 2-like [Aegilops tauschii subsp. tauschii]	sp|Q9S9N9|CCR1_ARATH	sp|Q9S9N9|CCR1_ARATH Cinnamoyl-CoA reductase 1 OS=Arabidopsis thaliana GN=CCR1 PE=1 SV=1	_	_	_	_	_	PF01370.18|Epimerase|NAD dependent epimerase/dehydratase family|TraesCS5D02G276600.1|m.12378:13-250;PF01073.16|3Beta_HSD|3-beta hydroxysteroid dehydrogenase/isomerase family|TraesCS5D02G276600.1|m.12378:15-214;PF16363.2|GDP_Man_Dehyd|GDP-mannose 4,6 dehydratase|TraesCS5D02G276600.1|m.12378:15-190;PF13460.3|NAD_binding_10|NAD(P)H-binding|TraesCS5D02G276600.1|m.12378:17-137;PF07993.9|NAD_binding_4|…
TraesCS5D02G306100	0.533367	0.260851	1.00443	0.00865	0.0565936	up	yes	0.417771	0.506058	0.676271	0.27854	0.112604	0.391409	5D	402706135	402716202	+	TraesCS5D02G306100	--	--	--	--	--	--	2407	XP_020190255.1	XP_020190255.1 uncharacterized protein LOC109775961 isoform X1 [Aegilops tauschii subsp. tauschii]	_	_	_	_	_	_	_	_
TraesCS5D02G378400	0.397993	1.24298	-1.61875	0.00320126	0.026955	down	yes	0.178872	0.667252	0.347854	1.63607	0.966771	1.12611	5D	449990705	449995050	+	TraesCS5D02G378400	--	GO:0009690|cytokinin metabolic process; GO:0009738|abscisic acid-activated signaling pathway; GO:0009850|auxin metabolic process; GO:0080148|negative regulation of response to water deprivation	GO:0005634|nucleus; GO:0005886|plasma membrane	GO:0004842|ubiquitin-protein transferase activity; GO:0046872|metal ion binding	ko:K16280|RGLG	--	3490	XP_020175477.1	XP_020175477.1 E3 ubiquitin-protein ligase RGLG2-like [Aegilops tauschii subsp. tauschii]	sp|Q9LY87|RGLG2_ARATH	sp|Q9LY87|RGLG2_ARATH E3 ubiquitin-protein ligase RGLG2 OS=Arabidopsis thaliana GN=RGLG2 PE=1 SV=1			_	KOG1327	_	PF07002.13|Copine|Copine|TraesCS5D02G378400.2|m.14302:105-329
TraesCS5D02G389400	0.885935	1.82265	-1.03247	0.00369306	0.0300346	down	yes	0.990684	0.797776	0.869345	1.37255	2.8008	1.29461	5D	458746413	458747246	-	TraesCS5D02G389400	--	--	--	--	--	--	834	XP_020196795.1	XP_020196795.1 uncharacterized protein LOC109782588 [Aegilops tauschii subsp. tauschii]	_	_	_	_	_	_	_	PF14009.3|DUF4228|Domain of unknown function (DUF4228)|TraesCS5D02G389400.1|m.14550:32-200
TraesCS5D02G404900	5.30798	10.7177	-1.0124	0.00834195	0.0551265	down	yes	5.52009	5.69329	4.71054	9.21521	16.0862	6.85179	5D	469736847	469738122	-	TraesCS5D02G404900	--	--	--	--	--	--	1081	XP_020173153.1	XP_020173153.1 lamin-like protein [Aegilops tauschii subsp. tauschii]	_	_	_	_	_	_	_	PF02298.14|Cu_bind_like|Plastocyanin-like domain|TraesCS5D02G404900.1|m.120:137-219
TraesCS5D02G416500	0.186797	0.48936	-1.34337	0.00555533	0.0407554	down	yes	0.114531	0.136902	0.308959	0.802238	0.480631	0.185213	5D	478739637	478742370	-	TraesCS5D02G416500	--	--	GO:0005634|nucleus	GO:0008483|transaminase activity	--	--	2565	XP_020197479.1	XP_020197479.1 uncharacterized protein LOC109783279 [Aegilops tauschii subsp. tauschii]	sp|F4IFD0|MAIL2_ARATH	sp|F4IFD0|MAIL2_ARATH Protein MAIN-LIKE 2 OS=Arabidopsis thaliana GN=At2g04865 PE=1 SV=1	_	_	_	_	_	PF10536.6|PMD|Plant mobile domain|TraesCS5D02G416500.1|m.336:97-464
TraesCS5D02G427300	1.76249	3.97896	-1.17024	5.75481e-07	1.73071e-05	down	yes	2.08088	1.70033	1.50627	4.41528	4.32568	3.19593	5D	485375389	485376138	+	TraesCS5D02G427300	--	--	--	--	--	--	750	XP_020195565.1	XP_020195565.1 RNA-binding protein 12-like [Aegilops tauschii subsp. tauschii]	_	_	_	_	_	_	_	_
TraesCS5D02G490700	2.46807	6.65048	-1.42641	1.97231e-14	2.09178e-12	down	yes	2.23596	2.42385	2.7444	5.72862	7.67377	6.54904	5D	525188531	525189384	-	TraesCS5D02G490700	--	GO:0006351|transcription, DNA-templated; GO:0006355|regulation of transcription, DNA-templated	GO:0005634|nucleus	GO:0003700|DNA-binding transcription factor activity; GO:0043565|sequence-specific DNA binding; GO:0046872|metal ion binding	--	--	854	XP_020198427.1	XP_020198427.1 zinc finger protein ZAT8-like [Aegilops tauschii subsp. tauschii]	sp|Q681X4|ZAT5_ARATH	sp|Q681X4|ZAT5_ARATH Zinc finger protein ZAT5 OS=Arabidopsis thaliana GN=ZAT5 PE=2 SV=1	_	_	_	_	_	PF13912.3|zf-C2H2_6|C2H2-type zinc finger|TraesCS5D02G490700.1|m.1664:41-64;PF13912.3|zf-C2H2_6|C2H2-type zinc finger|TraesCS5D02G490700.1|m.1664:94-120;PF13894.3|zf-C2H2_4|C2H2-type zinc finger|TraesCS5D02G490700.1|m.1664:95-117
TraesCS6A02G036100	3.96093	8.76383	-1.14373	9.77351e-14	9.67447e-12	down	yes	4.32576	3.05952	4.4975	7.92752	8.8388	9.52518	6A	17762358	17766741	-	TraesCS6A02G036100	--	--	GO:0005576|extracellular region	GO:0004185|serine-type carboxypeptidase activity	ko:K16298|SCPL-IV	--	1927	XP_020178545.1	XP_020178545.1 serine carboxypeptidase 3 [Aegilops tauschii subsp. tauschii]	sp|P21529|CBP3_HORVU	sp|P21529|CBP3_HORVU Serine carboxypeptidase 3 OS=Hordeum vulgare GN=CBP3 PE=1 SV=2	_	_	_	_	_	PF00450.19|Peptidase_S10|Serine carboxypeptidase|TraesCS6A02G036100.1|m.3847:141-538
TraesCS6A02G051900	0.296746	0.125433	1.17947	3.05091e-05	0.000586557	up	yes	0.255788	0.299801	0.334651	0.114429	0.117635	0.144236	6A	26960036	26968711	+	TraesCS6A02G051900	--	GO:0006952|defense response	--	GO:0005524|ATP binding; GO:0043531|ADP binding	--	--	5222	XP_020195207.1	XP_020195207.1 disease resistance protein RGA2-like [Aegilops tauschii subsp. tauschii]	sp|Q7XA39|RGA4_SOLBU	sp|Q7XA39|RGA4_SOLBU Putative disease resistance protein RGA4 OS=Solanum bulbocastanum GN=RGA4 PE=2 SV=1	_	_	_	_	_	PF00931.19|NB-ARC|NB-ARC domain|TraesCS6A02G051900.2|m.4101:193-460;PF13359.3|DDE_Tnp_4|DDE superfamily endonuclease|TraesCS6A02G051900.2|m.4101:1206-1351
TraesCS6A02G134500	0.743523	2.132	-1.50724	1.8823e-06	5.04482e-05	down	yes	0.725266	0.576356	0.928946	2.67732	2.32696	1.39172	6A	106878295	106879256	+	TraesCS6A02G134500	--	--	--	--	--	--	962	BAK07733.1	BAK07733.1 predicted protein [Hordeum vulgare subsp. vulgare]	_	_	_	_	_	_	_	PF12609.5|DUF3774|Wound-induced protein|TraesCS6A02G134500.1|m.5578:46-121
TraesCS6A02G152500	42.0863	19.8928	1.08072	1.12951e-08	4.88341e-07	up	yes	38.6505	43.9278	43.6804	14.9605	27.2706	17.4474	6A	137380238	137381136	-	TraesCS6A02G152500	--	--	--	--	--	--	276	XP_020161147.1	XP_020161147.1 uncharacterized protein LOC109746436 [Aegilops tauschii subsp. tauschii]	_	_	_	_	_	_	_	_
TraesCS6A02G168900	0.758475	1.70668	-1.15955	2.74314e-08	1.10337e-06	down	yes	0.842088	0.768425	0.66491	1.75235	1.98855	1.37914	6A	176291828	176294160	-	TraesCS6A02G168900	--	GO:0006468|protein phosphorylation; GO:0007166|cell surface receptor signaling pathway; GO:0045087|innate immune response; GO:0071323|cellular response to chitin	GO:0005886|plasma membrane; GO:0016021|integral component of membrane	GO:0004675|transmembrane receptor protein serine/threonine kinase activity; GO:0005524|ATP binding; GO:0008061|chitin binding; GO:0042803|protein homodimerization activity	--	--	2333	XP_020150460.1	XP_020150460.1 protein LYK5-like [Aegilops tauschii subsp. tauschii]	sp|O22808|LYK5_ARATH	sp|O22808|LYK5_ARATH Protein LYK5 OS=Arabidopsis thaliana GN=LYK5 PE=2 SV=1	_	_	_	_	_	PF07714.14|Pkinase_Tyr|Protein tyrosine kinase|TraesCS6A02G168900.1|m.6223:418-653;PF00069.22|Pkinase|Protein kinase domain|TraesCS6A02G168900.1|m.6223:417-652;PF01476.17|LysM|LysM domain|TraesCS6A02G168900.1|m.6223:205-248
TraesCS6A02G238300	0.364077	1.93559	-2.3788	8.04738e-06	0.000184232	down	yes	0.29614	0.463702	0.33239	2.22239	2.96518	0.619187	6A	448061045	448061602	+	TraesCS6A02G238300	--	GO:0007275|multicellular organism development; GO:0009734|auxin-activated signaling pathway; GO:0010029|regulation of seed germination; GO:0040008|regulation of growth; GO:1900057|positive regulation of leaf senescence	GO:0005634|nucleus	--	ko:K14488|SAUR	ko04075|Plant hormone signal transduction	558	XP_020155224.1	XP_020155224.1 auxin-responsive protein SAUR36-like [Aegilops tauschii subsp. tauschii]	sp|O22150|SAU36_ARATH	sp|O22150|SAU36_ARATH Auxin-responsive protein SAUR36 OS=Arabidopsis thaliana GN=SAUR36 PE=2 SV=1	_	_	_	_	_	PF02519.11|Auxin_inducible|Auxin responsive protein|TraesCS6A02G238300.1|m.7540:95-172
TraesCS6A02G296700	4.77112	9.81145	-1.03859	5.38834e-14	5.51223e-12	down	yes	4.31065	4.59673	5.40599	8.90831	10.8301	9.69597	6A	530136311	530138686	+	TraesCS6A02G296700	--	--	GO:0005783|endoplasmic reticulum; GO:0005811|lipid droplet; GO:0031090|organelle membrane	GO:0046872|metal ion binding; GO:1990137|plant seed peroxidase activity	ko:K17991|PXG	ko00073|Cutin, suberine and wax biosynthesis	1363	DAA79902.1	DAA79902.1 TPA_inf: caleosin [Triticum aestivum]	sp|Q9CAB8|PXG5_ARATH	sp|Q9CAB8|PXG5_ARATH Probable peroxygenase 5 OS=Arabidopsis thaliana GN=PXG5 PE=2 SV=1	_	_	_	_	_	PF05042.10|Caleosin|Caleosin related protein|TraesCS6A02G296700.1|m.8746:77-242
TraesCS6A02G312000	1.08515	2.18135	-1.00068	4.13845e-05	0.000760222	down	yes	0.780708	1.45864	1.01611	2.8347	2.22305	1.48629	6A	548400974	548405330	+	TraesCS6A02G312000	--	--	GO:0016021|integral component of membrane	--	--	--	3269	XP_020187630.1	XP_020187630.1 formin-like protein 16 [Aegilops tauschii subsp. tauschii]	sp|A3AB67|FH16_ORYSJ	sp|A3AB67|FH16_ORYSJ Formin-like protein 16 OS=Oryza sativa subsp. japonica GN=FH16 PE=2 SV=1	_	_	_	_	_	PF02181.20|FH2|Formin Homology 2 Domain|TraesCS6A02G312000.2|m.9048:488-903
TraesCS6A02G316800	0.927115	2.47957	-1.4096	1.01521e-11	7.34798e-10	down	yes	0.98874	0.9374	0.855205	2.9866	2.19399	2.25812	6A	553058769	553060365	+	TraesCS6A02G316800	--	GO:0009741|response to brassinosteroid	GO:0005615|extracellular space; GO:0005618|cell wall; GO:0005794|Golgi apparatus; GO:0009505|plant-type cell wall; GO:0048046|apoplast	--	--	--	1597	XP_020171823.1	XP_020171823.1 protein EXORDIUM-like [Aegilops tauschii subsp. tauschii]	sp|Q9ZPE7|EXO_ARATH	sp|Q9ZPE7|EXO_ARATH Protein EXORDIUM OS=Arabidopsis thaliana GN=EXO PE=2 SV=1	_	_	_	_	_	PF04674.9|Phi_1|Phosphate-induced protein 1 conserved region|TraesCS6A02G316800.1|m.9146:41-313
TraesCS6B02G080000	1.24562	2.83466	-1.17986	1.24493e-07	4.33913e-06	down	yes	1.22316	1.0974	1.4163	3.31558	3.07746	2.11094	6B	56066574	56068676	+	TraesCS6B02G080000	--	--	GO:0005737|cytoplasm	GO:0004364|glutathione transferase activity; GO:0016491|oxidoreductase activity	--	--	1381	XP_020151693.1	XP_020151693.1 uncharacterized protein LOC109736884 isoform X1 [Aegilops tauschii subsp. tauschii]	sp|P42620|YQJG_ECOLI	sp|P42620|YQJG_ECOLI Glutathionyl-hydroquinone reductase YqjG OS=Escherichia coli (strain K12) GN=yqjG PE=1 SV=1	_	_	_	_	_	PF13409.3|GST_N_2|Glutathione S-transferase, N-terminal domain|TraesCS6B02G080000.1|m.12506:102-208;PF13410.3|GST_C_2|Glutathione S-transferase, C-terminal domain|TraesCS6B02G080000.1|m.12506:257-324;PF00043.22|GST_C|Glutathione S-transferase, C-terminal domain|TraesCS6B02G080000.1|m.12506:251-332;PF14497.3|GST_C_3|Glutathione S-transferase, C-terminal domain|TraesCS6B02G080000.1|m.12506:262-335
TraesCS6B02G143000	0.448633	1.04841	-1.20648	0.000186092	0.00269908	down	yes	0.484676	0.416128	0.445095	1.04745	1.30979	0.787985	6B	142612473	142614053	+	TraesCS6B02G143000	--	--	--	--	--	--	1288	XP_025821086.1	XP_025821086.1 protein SRC2 homolog [Panicum hallii]	_	_	_	_	_	_	_	PF00168.27|C2|C2 domain|TraesCS6B02G143000.1|m.13659:30-129
TraesCS6B02G263800	1.27322	2.78793	-1.12459	8.2655e-09	3.6713e-07	down	yes	0.932705	1.42411	1.46285	2.86238	2.70355	2.79787	6B	474748332	474750083	-	TraesCS6B02G263800	--	GO:0006351|transcription, DNA-templated; GO:0009651|response to salt stress; GO:0009873|ethylene-activated signaling pathway; GO:0045893|positive regulation of transcription, DNA-templated; GO:1900036|positive regulation of cellular response to heat; GO:2000070|regulation of response to water deprivation	GO:0005634|nucleus; GO:0005737|cytoplasm	GO:0003700|DNA-binding transcription factor activity; GO:0043565|sequence-specific DNA binding	--	--	1752	BAJ98638.1	BAJ98638.1 predicted protein [Hordeum vulgare subsp. vulgare]	sp|Q9SKT1|ERF53_ARATH	sp|Q9SKT1|ERF53_ARATH Ethylene-responsive transcription factor ERF053 OS=Arabidopsis thaliana GN=ERF053 PE=1 SV=1			_	_	NOG257759	PF00847.17|AP2|AP2 domain|TraesCS6B02G263800.1|m.1042:209-258
TraesCS6B02G273500	2.60148	5.30265	-1.02456	0.00132598	0.0135035	down	yes	2.25101	2.26587	3.28757	3.50247	8.57788	3.82762	6B	493984281	493986705	+	TraesCS6B02G273500	--	--	--	--	--	--	677	BAK01459.1	BAK01459.1 predicted protein [Hordeum vulgare subsp. vulgare]	_	_	_	_	_	_	_	_
TraesCS6B02G286100	0.483073	1.13379	-1.21394	0.000682077	0.00787343	down	yes	0.530145	0.302397	0.616677	1.20666	1.28022	0.914477	6B	515184839	515185877	-	TraesCS6B02G286100	--	GO:0007275|multicellular organism development; GO:0009734|auxin-activated signaling pathway; GO:0010029|regulation of seed germination; GO:0040008|regulation of growth; GO:1900057|positive regulation of leaf senescence	GO:0005634|nucleus	--	ko:K14488|SAUR	ko04075|Plant hormone signal transduction	1039	XP_020155224.1	XP_020155224.1 auxin-responsive protein SAUR36-like [Aegilops tauschii subsp. tauschii]	sp|O22150|SAU36_ARATH	sp|O22150|SAU36_ARATH Auxin-responsive protein SAUR36 OS=Arabidopsis thaliana GN=SAUR36 PE=2 SV=1	_	_	_	_	_	PF02519.11|Auxin_inducible|Auxin responsive protein|TraesCS6B02G286100.1|m.1490:120-197
TraesCS6B02G293500	0.410627	1.15	-1.46351	3.48101e-05	0.000652601	down	yes	0.409722	0.257766	0.564393	1.08335	1.53842	0.828227	6B	527042124	527044617	+	TraesCS6B02G293500	--	GO:0010411|xyloglucan metabolic process; GO:0042546|cell wall biogenesis; GO:0071555|cell wall organization	GO:0005618|cell wall; GO:0048046|apoplast	GO:0004553|hydrolase activity, hydrolyzing O-glycosyl compounds; GO:0016762|xyloglucan:xyloglucosyl transferase activity	ko:K08235|E2.4.1.207	--	1434	XP_020156172.1	XP_020156172.1 probable xyloglucan endotransglucosylase/hydrolase protein 30 [Aegilops tauschii subsp. tauschii]	sp|Q38908|XTH30_ARATH	sp|Q38908|XTH30_ARATH Probable xyloglucan endotransglucosylase/hydrolase protein 30 OS=Arabidopsis thaliana GN=XTH30 PE=2 SV=2	_	_	_	_	_	PF00722.18|Glyco_hydro_16|Glycosyl hydrolases family 16|TraesCS6B02G293500.1|m.1636:48-220;PF06955.9|XET_C|Xyloglucan endo-transglycosylase (XET) C-terminus|TraesCS6B02G293500.1|m.1636:260-302
TraesCS6B02G298200	0.502789	1.01961	-1.00567	0.00205461	0.0191078	down	yes	0.561893	0.582236	0.36424	1.10393	0.963641	0.99127	6B	535361061	535362403	+	TraesCS6B02G298200	--	--	--	--	--	--	1111	EMS59891.1	EMS59891.1 hypothetical protein TRIUR3_28357 [Triticum urartu]	_	_	_	_	_	_	_	PF06749.9|DUF1218|Protein of unknown function (DUF1218)|TraesCS6B02G298200.1|m.1771:63-159
TraesCS6B02G326500	9.26474	22.6074	-1.28605	2.89553e-12	2.26619e-10	down	yes	12.2573	6.26244	9.27446	22.3495	21.3603	24.1125	6B	576039327	576041441	+	TraesCS6B02G326500	--	--	GO:0005783|endoplasmic reticulum; GO:0005811|lipid droplet; GO:0031090|organelle membrane	GO:0046872|metal ion binding; GO:1990137|plant seed peroxidase activity	ko:K17991|PXG	ko00073|Cutin, suberine and wax biosynthesis	1089	AHV78310.1	AHV78310.1 caleosin [Triticum aestivum]	sp|Q9CAB8|PXG5_ARATH	sp|Q9CAB8|PXG5_ARATH Probable peroxygenase 5 OS=Arabidopsis thaliana GN=PXG5 PE=2 SV=1	_	_	_	_	_	PF05042.10|Caleosin|Caleosin related protein|TraesCS6B02G326500.1|m.2291:73-238
TraesCS6B02G337500	2.87913	6.08462	-1.0769	4.06594e-09	1.92265e-07	down	yes	3.32328	2.53201	2.78211	5.69626	7.20225	5.35535	6B	594439315	594440314	+	TraesCS6B02G337500	--	--	--	--	--	--	1000	XP_020155711.1	XP_020155711.1 uncharacterized protein LOC109741047 [Aegilops tauschii subsp. tauschii]	_	_	_	_	_	_	_	_
TraesCS6B02G367100	0.30566	0.673931	-1.11548	0.00163641	0.015919	down	yes	0.221092	0.252898	0.442989	0.708596	0.781321	0.531875	6B	640977878	640980596	-	TraesCS6B02G367100	--	GO:0006468|protein phosphorylation; GO:0007166|cell surface receptor signaling pathway; GO:0042742|defense response to bacterium	GO:0005886|plasma membrane	GO:0004674|protein serine/threonine kinase activity; GO:0004675|transmembrane receptor protein serine/threonine kinase activity; GO:0005524|ATP binding	ko:K04733|IRAK4	ko04064|NF-kappa B signaling pathway; ko04620|Toll-like receptor signaling pathway; ko04621|NOD-like receptor signaling pathway; ko04624|Toll and Imd signaling pathway; ko04722|Neurotrophin signaling pathway; ko05133|Pertussis; ko05140|Leishmaniasis; ko05142|Chagas disease (American trypanosomiasis); ko05145|Toxoplasmosis; ko05152|Tuberculosis; ko05162|Measles; ko05164|Influenza A	1827	XP_020165850.1	XP_020165850.1 serine/threonine-protein kinase RIPK-like [Aegilops tauschii subsp. tauschii]	sp|Q9ZUF4|RIPK_ARATH	sp|Q9ZUF4|RIPK_ARATH Serine/threonine-protein kinase RIPK OS=Arabidopsis thaliana GN=RIPK PE=1 SV=1	_	_	_	_	_	PF07714.14|Pkinase_Tyr|Protein tyrosine kinase|TraesCS6B02G367100.1|m.3149:140-413;PF00069.22|Pkinase|Protein kinase domain|TraesCS6B02G367100.1|m.3149:139-411
TraesCS6B02G397700	1.01997	3.03332	-1.56304	5.025e-07	1.54338e-05	down	yes	1.18839	0.807458	1.06406	3.50608	1.99485	3.59902	6B	673361655	673362272	-	TraesCS6B02G397700	--	--	--	--	--	--	618	XP_003573436.1	XP_003573436.1 uncharacterized protein LOC100828510 [Brachypodium distachyon]	_	_			_	_	NOG275878	PF13962.3|PGG|Domain of unknown function|TraesCS6B02G397700.1|m.3737:94-166
TraesCS6D02G021500	2.12854	0.93618	1.17644	0.000103347	0.00164901	up	yes	2.04234	2.2614	2.08187	0.970139	0.541311	1.29709	6D	8541110	8546102	-	TraesCS6D02G021500	--	GO:0000160|phosphorelay signal transduction system; GO:0009736|cytokinin-activated signaling pathway; GO:0016310|phosphorylation; GO:0080038|positive regulation of cytokinin-activated signaling pathway	GO:0005634|nucleus; GO:0005829|cytosol	GO:0009927|histidine phosphotransfer kinase activity; GO:0043424|protein histidine kinase binding	ko:K14490|AHP	ko04075|Plant hormone signal transduction	896	XP_020151923.1	XP_020151923.1 histidine-containing phosphotransfer protein 1-like [Aegilops tauschii subsp. tauschii]	sp|Q6VAK3|OHP1_ORYSJ	sp|Q6VAK3|OHP1_ORYSJ Histidine-containing phosphotransfer protein 1 OS=Oryza sativa subsp. japonica GN=AHP1 PE=2 SV=1	_	_	_	_	_	PF01627.20|Hpt|Hpt domain|TraesCS6D02G021500.1|m.5491:44-108
TraesCS6D02G080600	1.81932	0.657898	1.45361	2.21928e-05	0.000447541	up	yes	1.84375	2.06213	1.55208	0.798259	0.542972	0.632464	6D	46443319	46444145	+	TraesCS6D02G080600	--	--	--	--	--	--	717	BAK04057.1	BAK04057.1 predicted protein [Hordeum vulgare subsp. vulgare]	_	_	_	_	_	_	_	PF12937.4|F-box-like|F-box-like|TraesCS6D02G080600.1|m.6529:43-78
TraesCS6D02G101400	0.254964	0.102372	1.23751	0.00163719	0.0159195	up	yes	0.166915	0.312697	0.285279	0.0997967	0.0655406	0.14178	6D	63815071	63819326	-	TraesCS6D02G101400	--	--	--	--	--	--	3960	BAJ89321.1	BAJ89321.1 predicted protein [Hordeum vulgare subsp. vulgare]	_	_	_	_	_	_	_	PF00646.30|F-box|F-box domain|TraesCS6D02G101400.1|m.6922:95-130
TraesCS6D02G104000	4.3756	9.38131	-1.09855	1.2806e-06	3.56645e-05	down	yes	4.1902	3.64268	5.29392	7.59592	13.6636	6.88444	6D	67568979	67570424	+	TraesCS6D02G104000	--	--	--	--	--	--	1446	XP_020146387.1	XP_020146387.1 protein SRC2 homolog [Aegilops tauschii subsp. tauschii]	_	_	_	_	_	_	_	PF00168.27|C2|C2 domain|TraesCS6D02G104000.1|m.6971:7-106
TraesCS6D02G121700	0.510015	1.36891	-1.40691	1.28563e-05	0.000276081	down	yes	0.405313	0.516784	0.607948	1.05289	1.90979	1.14406	6D	86601287	86602743	-	TraesCS6D02G121700	--	GO:0009834|plant-type secondary cell wall biogenesis; GO:0045492|xylan biosynthetic process	GO:0000139|Golgi membrane; GO:0005794|Golgi apparatus; GO:0016021|integral component of membrane	--	--	--	1359	XP_020180432.1	XP_020180432.1 protein IRX15-LIKE-like [Aegilops tauschii subsp. tauschii]	sp|Q9SNE5|IRX15_ARATH	sp|Q9SNE5|IRX15_ARATH Protein IRREGULAR XYLEM 15 OS=Arabidopsis thaliana GN=IRX15 PE=2 SV=1			_	_	NOG263431	PF04669.10|Polysacc_synt_4|Polysaccharide biosynthesis|TraesCS6D02G121700.1|m.7271:117-300
TraesCS6D02G136200	8.73215	22.8023	-1.38375	3.07957e-25	9.94031e-23	down	yes	8.38653	8.65856	9.15137	22.7811	27.1015	18.5243	6D	104453626	104455779	-	TraesCS6D02G136200	--	GO:0006351|transcription, DNA-templated; GO:0006952|defense response; GO:0009611|response to wounding; GO:0009617|response to bacterium; GO:0009685|gibberellin metabolic process; GO:0009723|response to ethylene; GO:0009737|response to abscisic acid; GO:0009739|response to gibberellin; GO:0009740|gibberellic acid mediated signaling pathway; GO:0009751|response to salicylic acid; GO:0009753|respons…	GO:0005634|nucleus	GO:0003700|DNA-binding transcription factor activity; GO:0043565|sequence-specific DNA binding; GO:1990841|promoter-specific chromatin binding	--	--	2047	ACD80365.1	ACD80365.1 WRKY4 transcription factor, partial [Triticum aestivum]	sp|Q6IEL0|WRK71_ORYSI	sp|Q6IEL0|WRK71_ORYSI WRKY transcription factor WRKY71 OS=Oryza sativa subsp. indica GN=WRKY71 PE=1 SV=1	_	_	_	_	_	PF03106.12|WRKY|WRKY DNA -binding domain|TraesCS6D02G136200.1|m.7546:193-250
TraesCS6D02G138700	0.40285	0.962889	-1.23666	1.60295e-05	0.000334682	down	yes	0.439304	0.396849	0.372396	1.11193	0.955365	0.821372	6D	107796126	107798406	+	TraesCS6D02G138700	--	--	--	GO:0035091|phosphatidylinositol binding	--	--	1545	XP_020181261.1	XP_020181261.1 tubby-like protein 4 [Aegilops tauschii subsp. tauschii]	sp|Q6ETL2|TLP4_ORYSJ	sp|Q6ETL2|TLP4_ORYSJ Tubby-like protein 4 OS=Oryza sativa subsp. japonica GN=TULP4 PE=3 SV=2	_	_	_	_	_	PF01167.15|Tub|Tub family|TraesCS6D02G138700.2|m.7606:143-380
TraesCS6D02G217800	0.861809	2.25617	-1.37817	3.41909e-13	3.13279e-11	down	yes	0.821423	0.761071	1.00293	2.39017	2.22661	2.15173	6D	307516346	307518312	-	TraesCS6D02G217800	--	GO:0006351|transcription, DNA-templated; GO:0009651|response to salt stress; GO:0009873|ethylene-activated signaling pathway; GO:0045893|positive regulation of transcription, DNA-templated; GO:1900036|positive regulation of cellular response to heat; GO:2000070|regulation of response to water deprivation	GO:0005634|nucleus; GO:0005737|cytoplasm	GO:0003700|DNA-binding transcription factor activity; GO:0043565|sequence-specific DNA binding	--	--	1967	XP_020183709.1	XP_020183709.1 ethylene-responsive transcription factor ERF054-like [Aegilops tauschii subsp. tauschii]	sp|Q9SKT1|ERF53_ARATH	sp|Q9SKT1|ERF53_ARATH Ethylene-responsive transcription factor ERF053 OS=Arabidopsis thaliana GN=ERF053 PE=1 SV=1			_	_	NOG257759	PF00847.17|AP2|AP2 domain|TraesCS6D02G217800.1|m.9291:279-328
TraesCS6D02G220400	0.26541	0.772418	-1.50636	6.71341e-06	0.000156731	down	yes	0.255151	0.184921	0.356158	0.893849	0.631179	0.792225	6D	310520716	310523936	-	TraesCS6D02G220400	--	GO:0007275|multicellular organism development	GO:0005634|nucleus	GO:0046872|metal ion binding	--	--	1799	XP_020155220.1	XP_020155220.1 protein YABBY 4-like isoform X1 [Aegilops tauschii subsp. tauschii]	sp|A2X7Q3|YAB4_ORYSI	sp|A2X7Q3|YAB4_ORYSI Protein YABBY 4 OS=Oryza sativa subsp. indica GN=YAB4 PE=3 SV=1	_	_	_	_	_	PF04690.10|YABBY|YABBY protein|TraesCS6D02G220400.2|m.9343:20-217
TraesCS6D02G222500	0.8471	1.8884	-1.14725	5.16257e-08	1.95974e-06	down	yes	0.832944	0.982999	0.725357	1.46027	2.19498	2.00994	6D	313280704	313284283	-	TraesCS6D02G222500	--	GO:0006351|transcription, DNA-templated	GO:0005634|nucleus	GO:0003677|DNA binding; GO:0003700|DNA-binding transcription factor activity	--	--	2548	XP_020184216.1	XP_020184216.1 trihelix transcription factor GTL1-like [Aegilops tauschii subsp. tauschii]	sp|Q39117|TGT2_ARATH	sp|Q39117|TGT2_ARATH Trihelix transcription factor GT-2 OS=Arabidopsis thaliana GN=GT-2 PE=2 SV=1	_	_	_	_	_	PF13837.3|Myb_DNA-bind_4|Myb/SANT-like DNA-binding domain|TraesCS6D02G222500.1|m.9389:185-271;PF13837.3|Myb_DNA-bind_4|Myb/SANT-like DNA-binding domain|TraesCS6D02G222500.1|m.9389:465-551
TraesCS6D02G224700	0.860077	1.73099	-1.00069	3.77046e-06	9.37528e-05	down	yes	0.867753	0.759191	0.953287	1.70343	2.13514	1.3544	6D	316563777	316566040	+	TraesCS6D02G224700	--	GO:0016042|lipid catabolic process	GO:0009507|chloroplast	GO:0004806|triglyceride lipase activity; GO:0008970|phospholipase A1 activity; GO:0047714|galactolipase activity	--	--	2264	XP_020156539.1	XP_020156539.1 phospholipase A1-Ibeta2, chloroplastic-like [Aegilops tauschii subsp. tauschii]	sp|O23522|PLA14_ARATH	sp|O23522|PLA14_ARATH Phospholipase A1-Ibeta2, chloroplastic OS=Arabidopsis thaliana GN=At4g16820 PE=1 SV=2	_	_	_	_	_	PF01764.22|Lipase_3|Lipase (class 3)|TraesCS6D02G224700.1|m.9446:272-423
TraesCS6D02G225500	0.682772	1.59345	-1.21072	7.96819e-06	0.00018266	down	yes	0.59098	0.865279	0.592056	1.51526	1.92235	1.34272	6D	317105080	317106446	-	TraesCS6D02G225500	--	GO:0001944|vasculature development; GO:0006351|transcription, DNA-templated; GO:0006952|defense response; GO:0009873|ethylene-activated signaling pathway; GO:0010200|response to chitin; GO:0051301|cell division	GO:0005634|nucleus	GO:0003677|DNA binding; GO:0003700|DNA-binding transcription factor activity	ko:K09286|EREBP	--	1367	XP_020147188.1	XP_020147188.1 ethylene-responsive transcription factor 1-like [Aegilops tauschii subsp. tauschii]	sp|O80337|EF100_ARATH	sp|O80337|EF100_ARATH Ethylene-responsive transcription factor 1A OS=Arabidopsis thaliana GN=ERF1A PE=1 SV=2			_	_	NOG248657	PF00847.17|AP2|AP2 domain|TraesCS6D02G225500.1|m.9464:129-179
TraesCS6D02G264200	0.648136	1.85416	-1.50207	1.39082e-12	1.13112e-10	down	yes	0.677547	0.606237	0.660623	1.52106	1.87709	2.16433	6D	372876773	372882224	+	TraesCS6D02G264200	--	GO:0006508|proteolysis; GO:0030163|protein catabolic process	GO:0005886|plasma membrane; GO:0031225|anchored component of membrane	GO:0004190|aspartic-type endopeptidase activity	--	--	2195	XP_020157808.1	XP_020157808.1 aspartyl protease family protein At5g10770-like isoform X1 [Aegilops tauschii subsp. tauschii]	sp|Q8S9J6|ASPA_ARATH	sp|Q8S9J6|ASPA_ARATH Aspartyl protease family protein At5g10770 OS=Arabidopsis thaliana GN=At5g10770 PE=2 SV=1			_	KOG1339	_	PF14543.3|TAXi_N|Xylanase inhibitor N-terminal|TraesCS6D02G264200.1|m.10284:135-303;PF14541.3|TAXi_C|Xylanase inhibitor C-terminal|TraesCS6D02G264200.1|m.10284:324-466;PF00026.20|Asp|Eukaryotic aspartyl protease|TraesCS6D02G264200.1|m.10284:134-188;PF00026.20|Asp|Eukaryotic aspartyl protease|TraesCS6D02G264200.1|m.10284:217-467
TraesCS6D02G280200	0.705919	1.49959	-1.07628	8.62324e-06	0.000195435	down	yes	0.571309	0.614739	0.931711	1.68149	1.35758	1.45969	6D	388097052	388099696	+	TraesCS6D02G280200	--	GO:0006351|transcription, DNA-templated; GO:0006355|regulation of transcription, DNA-templated; GO:0048511|rhythmic process	GO:0005634|nucleus	--	--	--	1861	XP_020160545.1	XP_020160545.1 uncharacterized protein LOC109745843 [Aegilops tauschii subsp. tauschii]	sp|A8MQN2|LNK1_ARATH	sp|A8MQN2|LNK1_ARATH Protein LNK1 OS=Arabidopsis thaliana GN=LNK1 PE=1 SV=1	_	_	_	_	_	_
TraesCS6D02G294900	0.381007	1.00608	-1.37775	0.000104291	0.00165866	down	yes	0.291439	0.42782	0.423762	1.00944	1.39469	0.614119	6D	405672550	405674637	+	TraesCS6D02G294900	--	GO:0006351|transcription, DNA-templated; GO:0006355|regulation of transcription, DNA-templated	GO:0005634|nucleus	GO:0003677|DNA binding; GO:0003700|DNA-binding transcription factor activity; GO:0046983|protein dimerization activity	--	--	1512	XP_020146818.1	XP_020146818.1 transcription factor bHLH94-like [Aegilops tauschii subsp. tauschii]	sp|Q9SK91|BH094_ARATH	sp|Q9SK91|BH094_ARATH Transcription factor bHLH94 OS=Arabidopsis thaliana GN=BHLH94 PE=1 SV=2	_	_	_	_	_	PF00010.23|HLH|Helix-loop-helix DNA-binding domain|TraesCS6D02G294900.1|m.10869:121-172
TraesCS6D02G328800	1.39952	3.05248	-1.1195	5.24982e-07	1.60107e-05	down	yes	1.45957	1.18537	1.55361	2.83135	3.69265	2.63343	6D	433408096	433409202	+	TraesCS6D02G328800	--	GO:0007346|regulation of mitotic cell cycle; GO:0009626|plant-type hypersensitive response; GO:0009814|defense response, incompatible interaction; GO:0010227|floral organ abscission; GO:0010229|inflorescence development; GO:0010365|positive regulation of ethylene biosynthetic process; GO:0023014|signal transduction by protein phosphorylation; GO:0031098|stress-activated protein kinase signaling c…	GO:0005737|cytoplasm	GO:0004674|protein serine/threonine kinase activity; GO:0005524|ATP binding	ko:K13413|MKK4_5	ko04016|MAPK signaling pathway - plant; ko04075|Plant hormone signal transduction; ko04626|Plant-pathogen interaction	1107	XP_020180640.1	XP_020180640.1 mitogen-activated protein kinase kinase 5-like [Aegilops tauschii subsp. tauschii]	sp|Q8RXG3|M2K5_ARATH	sp|Q8RXG3|M2K5_ARATH Mitogen-activated protein kinase kinase 5 OS=Arabidopsis thaliana GN=MKK5 PE=1 SV=2			COG0515	KOG0581	_	PF00069.22|Pkinase|Protein kinase domain|TraesCS6D02G328800.1|m.11549:96-352;PF07714.14|Pkinase_Tyr|Protein tyrosine kinase|TraesCS6D02G328800.1|m.11549:97-348
TraesCS7A02G140100	13.9748	6.0391	1.20907	3.54294e-20	6.9337e-18	up	yes	13.1653	13.2147	15.5445	5.88771	5.65936	6.57022	7A	91906213	91907383	+	TraesCS7A02G140100	--	GO:0009813|flavonoid biosynthetic process	--	GO:0031418|L-ascorbic acid binding; GO:0045486|naringenin 3-dioxygenase activity; GO:0046872|metal ion binding	--	--	986	XP_020170263.1	XP_020170263.1 protein SRG1-like [Aegilops tauschii subsp. tauschii]	sp|Q8W2X5|FL3H2_ORYSJ	sp|Q8W2X5|FL3H2_ORYSJ Flavanone 3-dioxygenase 2 OS=Oryza sativa subsp. japonica GN=F3H-2 PE=1 SV=1	_	_	_	_	_	PF14226.3|DIOX_N|non-haem dioxygenase in morphine synthesis N-terminal|TraesCS7A02G140100.1|m.207:46-162;PF03171.17|2OG-FeII_Oxy|2OG-Fe(II) oxygenase superfamily|TraesCS7A02G140100.1|m.207:215-259
TraesCS7A02G165600	1.14178	2.39394	-1.06154	8.06086e-05	0.00132691	down	yes	1.08762	1.18122	1.1565	1.9756	3.43896	1.76725	7A	121056090	121057606	+	TraesCS7A02G165600	--	GO:0006351|transcription, DNA-templated; GO:0006355|regulation of transcription, DNA-templated; GO:0032502|developmental process	GO:0005634|nucleus	GO:0005524|ATP binding	--	--	1283	AOG30085.1	AOG30085.1 growth regulating factor 2-A1 [Triticum aestivum]	sp|Q6AWY7|GRF2_ORYSJ	sp|Q6AWY7|GRF2_ORYSJ Growth-regulating factor 2 OS=Oryza sativa subsp. japonica GN=GRF2 PE=3 SV=1	_	_	_	_	_	PF08879.7|WRC|WRC|TraesCS7A02G165600.1|m.698:92-134;PF08880.8|QLQ|QLQ|TraesCS7A02G165600.1|m.698:15-47
TraesCS7A02G178300	1.64473	4.75666	-1.52638	2.38102e-06	6.23988e-05	down	yes	2.61474	1.47507	0.844382	4.1586	4.46784	5.64354	7A	131936593	131937231	-	TraesCS7A02G178300	--	--	GO:0005618|cell wall; GO:0048046|apoplast	GO:0030145|manganese ion binding; GO:0045735|nutrient reservoir activity	--	--	639	BAK03467.1	BAK03467.1 predicted protein [Hordeum vulgare subsp. vulgare]	sp|Q6ZBZ2|GL814_ORYSJ	sp|Q6ZBZ2|GL814_ORYSJ Germin-like protein 8-14 OS=Oryza sativa subsp. japonica GN=GER5 PE=1 SV=1	_	_	_	_	_	PF00190.19|Cupin_1|Cupin|TraesCS7A02G178300.1|m.923:56-202;PF07883.8|Cupin_2|Cupin domain|TraesCS7A02G178300.1|m.923:92-165
TraesCS7A02G183900	0.3839	0.155648	1.24971	5.28108e-05	0.000931277	up	yes	0.301358	0.414871	0.435471	0.164463	0.10963	0.192851	7A	138501770	138523031	-	TraesCS7A02G183900	--	--	GO:0005886|plasma membrane; GO:0016021|integral component of membrane	GO:0005524|ATP binding; GO:0042626|ATPase-coupled transmembrane transporter activity	--	--	4143	XP_020178809.1	XP_020178809.1 ABC transporter G family member 48-like [Aegilops tauschii subsp. tauschii]	sp|Q8GU84|AB48G_ORYSJ	sp|Q8GU84|AB48G_ORYSJ ABC transporter G family member 48 OS=Oryza sativa subsp. japonica GN=ABCG48 PE=3 SV=1			COG0842;COG1131	KOG0065	_	PF01061.21|ABC2_membrane|ABC-2 type transporter|TraesCS7A02G183900.1|m.1020:444-656;PF01061.21|ABC2_membrane|ABC-2 type transporter|TraesCS7A02G183900.1|m.1020:1108-1321;PF00005.24|ABC_tran|ABC transporter|TraesCS7A02G183900.1|m.1020:115-290;PF00005.24|ABC_tran|ABC transporter|TraesCS7A02G183900.1|m.1020:810-962;PF08370.8|PDR_assoc|Plant PDR ABC transporter associated|TraesCS7A02G183900.1|m.1020:…
TraesCS7A02G197900	0.190618	0.758873	-1.93829	1.66177e-07	5.62966e-06	down	yes	0.199117	0.189882	0.182856	0.925606	0.870321	0.480691	7A	158394901	158398653	+	TraesCS7A02G197900	--	GO:0030245|cellulose catabolic process; GO:0071555|cell wall organization	GO:0005576|extracellular region	GO:0008810|cellulase activity	--	--	1752	XP_020150705.1	XP_020150705.1 endoglucanase 16-like [Aegilops tauschii subsp. tauschii]	sp|Q6Z5P2|GUN7_ORYSJ	sp|Q6Z5P2|GUN7_ORYSJ Endoglucanase 7 OS=Oryza sativa subsp. japonica GN=GLU10 PE=2 SV=1			_	_	NOG05134	PF00759.16|Glyco_hydro_9|Glycosyl hydrolase family 9|TraesCS7A02G197900.1|m.1290:34-502
TraesCS7A02G215500	0.681925	0.277267	1.26822	0.000191186	0.00276294	up	yes	0.819185	0.6047	0.62189	0.291842	0.270194	0.269766	7A	181695863	181697639	+	TraesCS7A02G215500	--	GO:0016102|diterpenoid biosynthetic process; GO:0044550|secondary metabolite biosynthetic process; GO:0055114|oxidation-reduction process	GO:0016020|membrane; GO:0016021|integral component of membrane	GO:0005506|iron ion binding; GO:0016709|oxidoreductase activity, acting on paired donors, with incorporation or reduction of molecular oxygen, NAD(P)H as one donor, and incorporation of one atom of oxygen; GO:0020037|heme binding; GO:0036201|ent-isokaurene C2-hydroxylase activity	--	--	1681	XP_020152238.1	XP_020152238.1 ent-isokaurene C2-hydroxylase-like [Aegilops tauschii subsp. tauschii]	sp|A3A871|C71Z6_ORYSJ	sp|A3A871|C71Z6_ORYSJ Ent-isokaurene C2-hydroxylase OS=Oryza sativa subsp. japonica GN=CYP71Z6 PE=1 SV=1	_	_	_	_	_	PF00067.19|p450|Cytochrome P450|TraesCS7A02G215500.1|m.1611:36-501
TraesCS7A02G253700	0.849048	1.97925	-1.21141	4.34615e-07	1.35327e-05	down	yes	0.79719	1.00625	0.743708	2.34793	2.01229	1.57752	7A	239544563	239546013	+	TraesCS7A02G253700	--	GO:0043161|proteasome-mediated ubiquitin-dependent protein catabolic process	GO:0016021|integral component of membrane	GO:0046872|metal ion binding; GO:0061630|ubiquitin protein ligase activity	--	--	1451	EMS65743.1	EMS65743.1 RING-H2 finger protein ATL16 [Triticum urartu]	sp|Q9LSW9|ATL16_ARATH	sp|Q9LSW9|ATL16_ARATH RING-H2 finger protein ATL16 OS=Arabidopsis thaliana GN=ATL16 PE=2 SV=1	_	_	_	_	_	PF13639.3|zf-RING_2|Ring finger domain|TraesCS7A02G253700.1|m.2408:103-146;PF17123.2|zf-RING_11|RING-like zinc finger|TraesCS7A02G253700.1|m.2408:103-132;PF13923.3|zf-C3HC4_2|Zinc finger, C3HC4 type (RING finger)|TraesCS7A02G253700.1|m.2408:103-145;PF00097.22|zf-C3HC4|Zinc finger, C3HC4 type (RING finger)|TraesCS7A02G253700.1|m.2408:104-145;PF13445.3|zf-RING_UBOX|RING-type zinc-finger|TraesCS7A02…
TraesCS7A02G315200	0.274232	0.659473	-1.23596	0.00033361	0.00439469	down	yes	0.172671	0.280028	0.369996	0.747585	0.678006	0.552828	7A	449334305	449336498	-	TraesCS7A02G315200	--	GO:0009737|response to abscisic acid	--	GO:0016597|amino acid binding	--	--	1914	XP_020170433.1	XP_020170433.1 ACT domain-containing protein ACR8-like [Aegilops tauschii subsp. tauschii]	sp|Q9LNA5|ACR8_ARATH	sp|Q9LNA5|ACR8_ARATH ACT domain-containing protein ACR8 OS=Arabidopsis thaliana GN=ACR8 PE=2 SV=1	_	_	_	_	_	PF01842.22|ACT|ACT domain|TraesCS7A02G315200.1|m.3659:401-448;PF13740.3|ACT_6|ACT domain|TraesCS7A02G315200.1|m.3659:200-245
TraesCS7A02G415500	10.8797	3.74972	1.53427	0.000795149	0.00893842	up	yes	12.3579	12.8265	7.45466	2.46546	5.75625	3.02745	7A	607543767	607545485	+	TraesCS7A02G415500	--	GO:0009664|plant-type cell wall organization; GO:0009826|unidimensional cell growth; GO:0018279|protein N-linked glycosylation via asparagine	GO:0005730|nucleolus; GO:0005774|vacuolar membrane; GO:0005789|endoplasmic reticulum membrane; GO:0005794|Golgi apparatus; GO:0009505|plant-type cell wall; GO:0009506|plasmodesma; GO:0016021|integral component of membrane	GO:0016757|transferase activity, transferring glycosyl groups	ko:K12670|WBP1	ko00510|N-Glycan biosynthesis; ko00513|Various types of N-glycan biosynthesis; ko01100|Metabolic pathways; ko04141|Protein processing in endoplasmic reticulum	1719	XP_020173318.1	XP_020173318.1 dolichyl-diphosphooligosaccharide--protein glycosyltransferase 48 kDa subunit [Aegilops tauschii subsp. tauschii]	sp|Q6ZLK0|OST48_ORYSJ	sp|Q6ZLK0|OST48_ORYSJ Dolichyl-diphosphooligosaccharide--protein glycosyltransferase 48 kDa subunit OS=Oryza sativa subsp. japonica GN=OST48 PE=2 SV=1	_	_	_	_	_	PF03345.11|DDOST_48kD|Oligosaccharyltransferase 48 kDa subunit beta|TraesCS7A02G415500.3|m.5547:34-438
TraesCS7A02G480100	0.482776	0.986864	-1.01647	5.37369e-06	0.000128514	down	yes	0.487404	0.469054	0.491869	0.930226	1.24925	0.781118	7A	672069735	672075854	+	TraesCS7A02G480100	--	GO:0009636|response to toxic substance; GO:0030001|metal ion transport	GO:0005886|plasma membrane; GO:0016021|integral component of membrane	GO:0000166|nucleotide binding; GO:0005507|copper ion binding; GO:0019829|ATPase-coupled cation transmembrane transporter activity	ko:K17686|copA,ATP7	ko01524|Platinum drug resistance; ko04016|MAPK signaling pathway - plant	3237	XP_020190440.1	XP_020190440.1 copper-transporting ATPase RAN1-like [Aegilops tauschii subsp. tauschii]	sp|A0A0P0X004|HMA9_ORYSJ	sp|A0A0P0X004|HMA9_ORYSJ Cation-transporting ATPase HMA5 OS=Oryza sativa subsp. japonica GN=HMA9 PE=2 SV=1	_	_	_	_	_	PF00122.17|E1-E2_ATPase|E1-E2 ATPase|TraesCS7A02G480100.1|m.6601:430-670;PF00702.23|Hydrolase|haloacid dehalogenase-like hydrolase|TraesCS7A02G480100.1|m.6601:675-914;PF00403.23|HMA|Heavy-metal-associated domain|TraesCS7A02G480100.1|m.6601:78-138;PF00403.23|HMA|Heavy-metal-associated domain|TraesCS7A02G480100.1|m.6601:160-220;PF08282.9|Hydrolase_3|haloacid dehalogenase-like hydrolase|TraesCS7A02G…
TraesCS7B02G069100	0.626582	1.68164	-1.41001	7.79481e-06	0.00017916	down	yes	0.579342	0.672882	0.627522	1.4333	2.44107	1.17056	7B	74597864	74600463	-	TraesCS7B02G069100	--	GO:0006468|protein phosphorylation; GO:0007166|cell surface receptor signaling pathway; GO:0042742|defense response to bacterium	GO:0005886|plasma membrane	GO:0004674|protein serine/threonine kinase activity; GO:0004675|transmembrane receptor protein serine/threonine kinase activity; GO:0005524|ATP binding	--	--	1236	XP_020147383.1	XP_020147383.1 serine/threonine-protein kinase RIPK-like [Aegilops tauschii subsp. tauschii]	sp|Q9ZUF4|RIPK_ARATH	sp|Q9ZUF4|RIPK_ARATH Serine/threonine-protein kinase RIPK OS=Arabidopsis thaliana GN=RIPK PE=1 SV=1	_	_	_	_	_	PF07714.14|Pkinase_Tyr|Protein tyrosine kinase|TraesCS7B02G069100.1|m.9442:58-334;PF00069.22|Pkinase|Protein kinase domain|TraesCS7B02G069100.1|m.9442:57-331
TraesCS7B02G077300	0.294536	0.684022	-1.18837	0.00299329	0.0256202	down	yes	0.337237	0.213735	0.332637	0.713817	0.926931	0.411317	7B	87028662	87030212	+	TraesCS7B02G077300	--	GO:0006952|defense response; GO:0008152|metabolic process	GO:0009507|chloroplast	GO:0016787|hydrolase activity; GO:0016829|lyase activity	--	--	1470	XP_020184701.1	XP_020184701.1 probable carboxylesterase 12 [Aegilops tauschii subsp. tauschii]	sp|I4DST8|TCEA1_TULGE	sp|I4DST8|TCEA1_TULGE Tuliposide A-converting enzyme 1, chloroplastic OS=Tulipa gesneriana GN=TCEA1 PE=1 SV=1	_	_	_	_	_	PF07859.10|Abhydrolase_3|alpha/beta hydrolase fold|TraesCS7B02G077300.1|m.9602:159-379;PF00135.25|COesterase|Carboxylesterase family|TraesCS7B02G077300.1|m.9602:152-198
TraesCS7B02G104600	0.186772	0.505609	-1.38975	0.000130835	0.00200449	down	yes	0.185227	0.155375	0.219714	0.458257	0.695491	0.363079	7B	120586129	120589729	+	TraesCS7B02G104600	--	GO:0030245|cellulose catabolic process; GO:0071555|cell wall organization	GO:0005576|extracellular region	GO:0008810|cellulase activity	--	--	2379	XP_020150705.1	XP_020150705.1 endoglucanase 16-like [Aegilops tauschii subsp. tauschii]	sp|Q6Z5P2|GUN7_ORYSJ	sp|Q6Z5P2|GUN7_ORYSJ Endoglucanase 7 OS=Oryza sativa subsp. japonica GN=GLU10 PE=2 SV=1			_	_	NOG05134	PF00759.16|Glyco_hydro_9|Glycosyl hydrolase family 9|TraesCS7B02G104600.1|m.10112:37-504
TraesCS7B02G150000	0.84877	2.04695	-1.26016	3.69048e-05	0.000687408	down	yes	0.729377	0.889499	0.927433	2.34237	2.6767	1.12177	7B	199262006	199263314	+	TraesCS7B02G150000	--	GO:0043161|proteasome-mediated ubiquitin-dependent protein catabolic process	GO:0016021|integral component of membrane	GO:0046872|metal ion binding; GO:0061630|ubiquitin protein ligase activity	--	--	1309	XP_020146501.1	XP_020146501.1 RING-H2 finger protein ATL16-like [Aegilops tauschii subsp. tauschii]	sp|Q9LSW9|ATL16_ARATH	sp|Q9LSW9|ATL16_ARATH RING-H2 finger protein ATL16 OS=Arabidopsis thaliana GN=ATL16 PE=2 SV=1	_	_	_	_	_	PF13639.3|zf-RING_2|Ring finger domain|TraesCS7B02G150000.1|m.11080:103-146;PF17123.2|zf-RING_11|RING-like zinc finger|TraesCS7B02G150000.1|m.11080:103-132;PF13923.3|zf-C3HC4_2|Zinc finger, C3HC4 type (RING finger)|TraesCS7B02G150000.1|m.11080:103-145;PF00097.22|zf-C3HC4|Zinc finger, C3HC4 type (RING finger)|TraesCS7B02G150000.1|m.11080:104-145;PF13445.3|zf-RING_UBOX|RING-type zinc-finger|TraesCS…
TraesCS7B02G167400	0.151654	0.387397	-1.29767	0.00301889	0.0257938	down	yes	0.211123	0.12751	0.116329	0.490984	0.497395	0.173813	7B	232267966	232270574	-	TraesCS7B02G167400	--	--	--	--	--	--	2609	XP_020150690.1	XP_020150690.1 uncharacterized protein LOC109735900 [Aegilops tauschii subsp. tauschii]	_	_	_	_	_	_	_	_
TraesCS7D02G059600	1.47836	4.35075	-1.55085	2.31267e-07	7.61629e-06	down	yes	1.50138	1.35386	1.57985	3.018	6.1348	3.89945	7D	32330261	32330847	+	TraesCS7D02G059600	--	--	--	--	--	--	587	XP_020169558.1	XP_020169558.1 late embryogenesis abundant protein 6-like [Aegilops tauschii subsp. tauschii]	_	_	_	_	_	_	_	_
TraesCS7D02G068100	1.21523	2.51076	-1.04081	0.00105688	0.0112457	down	yes	1.29135	1.27624	1.07809	2.73594	3.36042	1.43593	7D	38703034	38704174	-	TraesCS7D02G068100	--	--	--	--	--	--	782	XP_020179721.1	XP_020179721.1 uncharacterized protein LOC109765336 [Aegilops tauschii subsp. tauschii]	_	_	_	_	_	_	_	_
TraesCS7D02G165300	1.89013	3.91367	-1.04611	5.18302e-07	1.58629e-05	down	yes	1.75267	1.75001	2.16769	4.26971	4.59541	2.87589	7D	115047816	115049985	-	TraesCS7D02G165300	--	GO:0006468|protein phosphorylation; GO:0007166|cell surface receptor signaling pathway; GO:0042742|defense response to bacterium	GO:0005886|plasma membrane	GO:0004674|protein serine/threonine kinase activity; GO:0004675|transmembrane receptor protein serine/threonine kinase activity; GO:0005524|ATP binding	--	--	1299	XP_020147383.1	XP_020147383.1 serine/threonine-protein kinase RIPK-like [Aegilops tauschii subsp. tauschii]	sp|Q9ZUF4|RIPK_ARATH	sp|Q9ZUF4|RIPK_ARATH Serine/threonine-protein kinase RIPK OS=Arabidopsis thaliana GN=RIPK PE=1 SV=1	_	_	_	_	_	PF07714.14|Pkinase_Tyr|Protein tyrosine kinase|TraesCS7D02G165300.1|m.5326:77-353;PF00069.22|Pkinase|Protein kinase domain|TraesCS7D02G165300.1|m.5326:76-350
TraesCS7D02G177700	0.301697	1.08796	-1.81661	1.26933e-05	0.000273259	down	yes	0.370635	0.272636	0.261821	1.13209	1.61205	0.519735	7D	130923516	130924803	-	TraesCS7D02G177700	--	--	--	--	--	--	1288	XP_020173124.1	XP_020173124.1 nischarin-like [Aegilops tauschii subsp. tauschii]	_	_	_	_	_	_	_	PF05553.8|DUF761|Cotton fibre expressed protein|TraesCS7D02G177700.1|m.5549:268-302
TraesCS7D02G180200	1.59801	4.78072	-1.57497	7.66733e-12	5.71673e-10	down	yes	1.86767	1.47507	1.45128	4.67043	4.26475	5.40698	7D	133327023	133327661	-	TraesCS7D02G180200	--	--	GO:0005618|cell wall; GO:0048046|apoplast	GO:0030145|manganese ion binding; GO:0045735|nutrient reservoir activity	--	--	639	XP_020164778.1	XP_020164778.1 germin-like protein 8-14 [Aegilops tauschii subsp. tauschii]	sp|Q6ZBZ2|GL814_ORYSJ	sp|Q6ZBZ2|GL814_ORYSJ Germin-like protein 8-14 OS=Oryza sativa subsp. japonica GN=GER5 PE=1 SV=1	_	_	_	_	_	PF00190.19|Cupin_1|Cupin|TraesCS7D02G180200.1|m.5612:56-202;PF07883.8|Cupin_2|Cupin domain|TraesCS7D02G180200.1|m.5612:93-165
TraesCS7D02G207300	1.75411	3.88665	-1.1433	1.34911e-10	8.10526e-09	down	yes	1.84306	1.67057	1.74869	4.34366	4.39873	2.91757	7D	164745273	164750575	+	TraesCS7D02G207300	--	--	--	--	--	--	2015	XP_020183743.1	XP_020183743.1 uncharacterized protein LOC109769407 [Aegilops tauschii subsp. tauschii]	_	_	_	_	_	_	_	PF01764.22|Lipase_3|Lipase (class 3)|TraesCS7D02G207300.1|m.6120:107-243;PF03893.13|Lipase3_N|Lipase 3 N-terminal region|TraesCS7D02G207300.1|m.6120:7-71
TraesCS7D02G212900	1.46449	0.670257	1.11606	0.00055965	0.00671838	up	yes	1.53844	1.38939	1.46562	0.885729	0.330269	0.794772	7D	171306853	171315471	-	TraesCS7D02G212900	--	GO:0006979|response to oxidative stress; GO:0042744|hydrogen peroxide catabolic process; GO:0048511|rhythmic process	GO:0005576|extracellular region	GO:0004601|peroxidase activity; GO:0020037|heme binding; GO:0046872|metal ion binding	ko:K00430|E1.11.1.7	ko00940|Phenylpropanoid biosynthesis; ko01100|Metabolic pathways; ko01110|Biosynthesis of secondary metabolites	1277	XP_020151834.1	XP_020151834.1 peroxidase 11 [Aegilops tauschii subsp. tauschii]	sp|Q96519|PER11_ARATH	sp|Q96519|PER11_ARATH Peroxidase 11 OS=Arabidopsis thaliana GN=PER11 PE=1 SV=1	_	_	_	_	_	PF00141.20|peroxidase|Peroxidase|TraesCS7D02G212900.1|m.6234:49-296
TraesCS7D02G262700	0.204601	0.537297	-1.35066	0.00135411	0.0137201	down	yes	0.324071	0.122329	0.167404	0.616353	0.626305	0.369232	7D	241880905	241883737	+	TraesCS7D02G262700	--	--	GO:0009506|plasmodesma	--	--	--	1813	XP_020170858.1	XP_020170858.1 ACT domain-containing protein ACR4-like [Aegilops tauschii subsp. tauschii]	sp|Q8LJW3|ACR4_ARATH	sp|Q8LJW3|ACR4_ARATH ACT domain-containing protein ACR4 OS=Arabidopsis thaliana GN=ACR4 PE=2 SV=1	_	_	_	_	_	PF01842.22|ACT|ACT domain|TraesCS7D02G262700.1|m.7320:39-89;PF01842.22|ACT|ACT domain|TraesCS7D02G262700.1|m.7320:129-195;PF01842.22|ACT|ACT domain|TraesCS7D02G262700.1|m.7320:346-394;PF13740.3|ACT_6|ACT domain|TraesCS7D02G262700.1|m.7320:130-175
TraesCS7D02G263800	0.94697	2.00885	-1.07699	6.01997e-05	0.00103742	down	yes	1.03101	0.883241	0.926664	1.44903	2.88766	1.68986	7D	244465752	244469758	+	TraesCS7D02G263800	--	GO:0006351|transcription, DNA-templated; GO:0009651|response to salt stress; GO:0009737|response to abscisic acid; GO:0010089|xylem development; GO:0010150|leaf senescence; GO:0016032|viral process; GO:0045892|negative regulation of transcription, DNA-templated	GO:0005634|nucleus	GO:0003677|DNA binding; GO:0003700|DNA-binding transcription factor activity	--	--	1674	XP_020151744.1	XP_020151744.1 NAC domain-containing protein 83-like [Aegilops tauschii subsp. tauschii]	sp|Q9FY93|NAC83_ARATH	sp|Q9FY93|NAC83_ARATH NAC domain-containing protein 83 OS=Arabidopsis thaliana GN=NAC083 PE=1 SV=1	_	_	_	_	_	PF02365.12|NAM|No apical meristem (NAM) protein|TraesCS7D02G263800.1|m.7341:20-154
TraesCS7D02G277500	1.68268	3.45113	-1.03193	3.50758e-10	1.97061e-08	down	yes	1.73919	1.55092	1.75794	3.49132	3.11432	3.74774	7D	266387138	266390090	-	TraesCS7D02G277500	--	--	GO:0005737|cytoplasm	GO:0016656|monodehydroascorbate reductase (NADH) activity; GO:0050660|flavin adenine dinucleotide binding	ko:K08232|E1.6.5.4	ko00053|Ascorbate and aldarate metabolism; ko01100|Metabolic pathways	1573	XP_020188411.1	XP_020188411.1 monodehydroascorbate reductase-like [Aegilops tauschii subsp. tauschii]	sp|Q6ZJ08|MDAR4_ORYSJ	sp|Q6ZJ08|MDAR4_ORYSJ Monodehydroascorbate reductase 4, cytosolic OS=Oryza sativa subsp. japonica GN=MDAR4 PE=1 SV=1			COG0446	KOG1336	_	PF07992.11|Pyr_redox_2|Pyridine nucleotide-disulphide oxidoreductase|TraesCS7D02G277500.1|m.7651:34-349;PF00070.24|Pyr_redox|Pyridine nucleotide-disulphide oxidoreductase|TraesCS7D02G277500.1|m.7651:192-274
TraesCS7D02G332800	0.586122	1.32397	-1.16204	0.002684	0.023597	down	yes	0.778938	0.448044	0.531385	1.40404	1.73027	0.837591	7D	423713691	423717761	-	TraesCS7D02G332800	--	--	GO:0009506|plasmodesma; GO:0031225|anchored component of membrane; GO:0046658|anchored component of plasma membrane	GO:0001872|(1->3)-beta-D-glucan binding; GO:0004553|hydrolase activity, hydrolyzing O-glycosyl compounds; GO:0030247|polysaccharide binding	--	--	825	XP_020151065.1	XP_020151065.1 PLASMODESMATA CALLOSE-BINDING PROTEIN 5-like isoform X1 [Aegilops tauschii subsp. tauschii]	sp|Q9M2K6|PDCB5_ARATH	sp|Q9M2K6|PDCB5_ARATH PLASMODESMATA CALLOSE-BINDING PROTEIN 5 OS=Arabidopsis thaliana GN=PDCB5 PE=1 SV=2			_	_	NOG257077	PF07983.10|X8|X8 domain|TraesCS7D02G332800.1|m.8749:78-152
TraesCS7D02G373000	12.6113	25.6607	-1.02427	1.41254e-16	1.90174e-14	down	yes	11.0971	12.9244	13.8124	25.9615	28.2617	22.7591	7D	483297745	483298843	+	TraesCS7D02G373000	--	--	--	--	--	--	1001	XP_020187837.1	XP_020187837.1 uncharacterized protein LOC109773557 [Aegilops tauschii subsp. tauschii]	_	_	_	_	_	_	_	_
TraesCS7D02G390000	0.350192	1.30847	-1.87202	7.38561e-05	0.0012286	down	yes	0.377113	0.521951	0.151513	1.46945	1.7075	0.748449	7D	505142685	505143463	-	TraesCS7D02G390000	--	--	--	--	--	--	779	XP_020195006.1	XP_020195006.1 uncharacterized protein LOC109780830 [Aegilops tauschii subsp. tauschii]	_	_	_	_	_	_	_	PF14009.3|DUF4228|Domain of unknown function (DUF4228)|TraesCS7D02G390000.1|m.9931:26-154
TraesCS7D02G403200	61.0476	124.578	-1.02892	0.0158251	0.0871626	down	yes	64.3476	59.6049	59.1904	89.4161	197.215	87.103	7D	520403534	520405083	-	TraesCS7D02G403200	--	--	--	--	--	--	862	XP_020196352.1	XP_020196352.1 uncharacterized protein LOC109782167 [Aegilops tauschii subsp. tauschii]	_	_			_	_	NOG133661	_
TraesCS7D02G403800	0.97631	0.464176	1.05662	4.46289e-05	0.00080811	up	yes	1.08951	0.934581	0.904835	0.478155	0.435246	0.479127	7D	520855629	520857566	-	TraesCS7D02G403800	--	--	--	--	--	--	1938	PNT68580.1	PNT68580.1 hypothetical protein BRADI_3g42933v3 [Brachypodium distachyon]	_	_			_	_	NOG278302	_
TraesCS7D02G433400	0.704717	0.323912	1.0979	0.0058666	0.0424381	up	yes	0.580948	0.788775	0.744426	0.431184	0.190979	0.349574	7D	553369856	553371214	+	TraesCS7D02G433400	--	--	--	--	--	--	1359	XP_020200441.1	XP_020200441.1 uncharacterized protein LOC109786272 [Aegilops tauschii subsp. tauschii]	_	_	_	_	_	_	_	PF13639.3|zf-RING_2|Ring finger domain|TraesCS7D02G433400.1|m.10719:396-442
TraesCS7D02G439800	16.8669	36.1541	-1.09951	6.1918e-09	2.80781e-07	down	yes	17.4902	16.9485	16.1618	34.7247	48.9763	24.7613	7D	559393669	559394343	-	TraesCS7D02G439800	--	GO:0010091|trichome branching	--	GO:0005509|calcium ion binding	ko:K16465|CETN1	--	675	XP_020157440.1	XP_020157440.1 calcium-binding protein PBP1-like [Aegilops tauschii subsp. tauschii]	sp|Q9ZPX9|KIC_ARATH	sp|Q9ZPX9|KIC_ARATH Calcium-binding protein KIC OS=Arabidopsis thaliana GN=KIC PE=1 SV=2	_	_	_	_	_	PF13833.3|EF-hand_8|EF-hand domain pair|TraesCS7D02G439800.1|m.10810:83-134
TraesCS7D02G453600	0.365141	0.922217	-1.31323	0.00185412	0.0175503	down	yes	0.350395	0.423248	0.32178	1.24831	1.13921	0.379134	7D	573192210	573193975	+	TraesCS7D02G453600	--	GO:0006355|regulation of transcription, DNA-templated; GO:0007275|multicellular organism development; GO:0009299|mRNA transcription; GO:0090698|post-embryonic plant morphogenesis	GO:0005634|nucleus	GO:0003677|DNA binding	--	--	1310	XP_020182160.1	XP_020182160.1 protein G1-like2 [Aegilops tauschii subsp. tauschii]	sp|A2YG32|G1L2_ORYSI	sp|A2YG32|G1L2_ORYSI Protein G1-like2 OS=Oryza sativa subsp. indica GN=OsI_24078 PE=3 SV=1			_	_	NOG239248	PF04852.9|DUF640|Protein of unknown function (DUF640)|TraesCS7D02G453600.1|m.11051:14-133
TraesCS7D02G483900	1.7606	3.58384	-1.02129	8.7962e-11	5.48107e-09	down	yes	1.92623	1.78424	1.57133	3.40685	3.80187	3.54279	7D	593682843	593684634	-	TraesCS7D02G483900	--	GO:0009585|red, far-red light phototransduction; GO:0010017|red or far-red light signaling pathway; GO:0016567|protein ubiquitination	--	--	--	--	1792	XP_020194469.1	XP_020194469.1 F-box protein AFR-like [Aegilops tauschii subsp. tauschii]	sp|Q8LAW2|AFR_ARATH	sp|Q8LAW2|AFR_ARATH F-box protein AFR OS=Arabidopsis thaliana GN=AFR PE=1 SV=2	_	_	_	_	_	PF00646.30|F-box|F-box domain|TraesCS7D02G483900.1|m.11591:70-106
TraesCS7D02G497400	1.04444	2.45557	-1.22544	3.67417e-07	1.16487e-05	down	yes	1.14426	1.02501	0.964051	2.392	3.28321	1.69148	7D	603982418	603984529	+	TraesCS7D02G497400	--	GO:0006351|transcription, DNA-templated; GO:0006952|defense response; GO:0009611|response to wounding; GO:0009617|response to bacterium; GO:0009685|gibberellin metabolic process; GO:0009723|response to ethylene; GO:0009737|response to abscisic acid; GO:0009739|response to gibberellin; GO:0009740|gibberellic acid mediated signaling pathway; GO:0009751|response to salicylic acid; GO:0009753|respons…	GO:0005634|nucleus	GO:0003700|DNA-binding transcription factor activity; GO:0043565|sequence-specific DNA binding; GO:1990841|promoter-specific chromatin binding	--	--	1392	AFN44008.1	AFN44008.1 WRKY79 transcription factor [Triticum aestivum]	sp|Q6IEL0|WRK71_ORYSI	sp|Q6IEL0|WRK71_ORYSI WRKY transcription factor WRKY71 OS=Oryza sativa subsp. indica GN=WRKY71 PE=1 SV=1	_	_	_	_	_	PF03106.12|WRKY|WRKY DNA -binding domain|TraesCS7D02G497400.1|m.11822:186-243
TraesCS7D02G503400	1.49016	3.09921	-1.05143	0.000729943	0.00832975	down	yes	1.46996	1.39591	1.60462	2.32613	4.55764	2.41385	7D	608487530	608488191	-	TraesCS7D02G503400	--	--	--	--	--	--	662	XP_020177531.1	XP_020177531.1 uncharacterized protein LOC109763078 [Aegilops tauschii subsp. tauschii]	_	_	_	_	_	_	_	_
TraesCS7D02G516100	0.43691	1.02513	-1.21176	0.000227868	0.0032005	down	yes	0.569899	0.274359	0.466472	1.25975	0.985099	0.830544	7D	615941998	615943479	+	TraesCS7D02G516100	--	GO:0006508|proteolysis; GO:0030163|protein catabolic process	GO:0005886|plasma membrane; GO:0031225|anchored component of membrane	GO:0004190|aspartic-type endopeptidase activity	--	--	1482	XP_020160808.1	XP_020160808.1 aspartic proteinase nepenthesin-2-like [Aegilops tauschii subsp. tauschii]	sp|Q8S9J6|ASPA_ARATH	sp|Q8S9J6|ASPA_ARATH Aspartyl protease family protein At5g10770 OS=Arabidopsis thaliana GN=At5g10770 PE=2 SV=1			_	KOG1339	_	PF14543.3|TAXi_N|Xylanase inhibitor N-terminal|TraesCS7D02G516100.1|m.12205:136-314;PF14541.3|TAXi_C|Xylanase inhibitor C-terminal|TraesCS7D02G516100.1|m.12205:338-487;PF00026.20|Asp|Eukaryotic aspartyl protease|TraesCS7D02G516100.1|m.12205:135-188;PF00026.20|Asp|Eukaryotic aspartyl protease|TraesCS7D02G516100.1|m.12205:292-487
TraesCS7D02G522100	0.0964715	0.60504	-2.53021	6.05493e-09	2.74815e-07	down	yes	0.0820487	0.0734134	0.133952	0.602205	0.837644	0.37527	7D	619112591	619114956	+	TraesCS7D02G522100	--	--	GO:0016021|integral component of membrane	--	--	--	2014	XP_020169380.1	XP_020169380.1 cell number regulator 2-like [Aegilops tauschii subsp. tauschii]	sp|D9HP25|CNR9_MAIZE	sp|D9HP25|CNR9_MAIZE Cell number regulator 9 OS=Zea mays GN=CNR9 PE=2 SV=1			_	_	NOG150831	PF04749.14|PLAC8|PLAC8 family|TraesCS7D02G522100.1|m.12311:34-131
TraesCSU02G075000	1.96407	5.17076	-1.39199	6.09596e-10	3.28966e-08	down	yes	1.78507	1.88241	2.22475	4.84215	6.64622	4.02391	Un	67240632	67241495	+	TraesCSU02G075000	--	GO:0006351|transcription, DNA-templated; GO:0006355|regulation of transcription, DNA-templated	GO:0005634|nucleus	GO:0003700|DNA-binding transcription factor activity; GO:0043565|sequence-specific DNA binding; GO:0046872|metal ion binding	--	--	864	BAJ90372.1	BAJ90372.1 predicted protein [Hordeum vulgare subsp. vulgare]	sp|Q681X4|ZAT5_ARATH	sp|Q681X4|ZAT5_ARATH Zinc finger protein ZAT5 OS=Arabidopsis thaliana GN=ZAT5 PE=2 SV=1	_	_	_	_	_	PF13912.3|zf-C2H2_6|C2H2-type zinc finger|TraesCSU02G075000.1|m.14161:101-125;PF13912.3|zf-C2H2_6|C2H2-type zinc finger|TraesCSU02G075000.1|m.14161:152-177
TraesCSU02G102200	1.06478	0.482425	1.12607	0.00139846	0.0140826	up	yes	1.03858	1.08277	1.07299	0.454247	0.360473	0.632555	Un	89865671	89866777	+	TraesCSU02G102200	--	--	--	--	--	--	990	EMS67390.1	EMS67390.1 Disease resistance protein RPM1 [Triticum urartu]	_	_	_	_	_	_	_	_
TraesCSU02G194500	0.706374	1.85604	-1.38119	2.5699e-09	1.25993e-07	down	yes	0.613646	0.745156	0.760322	1.61216	2.34069	1.61526	Un	291825415	291827299	+	TraesCSU02G194500	--	--	GO:0000139|Golgi membrane; GO:0016021|integral component of membrane	GO:0016757|transferase activity, transferring glycosyl groups	--	--	1885	XP_020182574.1	XP_020182574.1 probable glycosyltransferase 6 [Aegilops tauschii subsp. tauschii]	sp|A2ZF66|GT6_ORYSI	sp|A2ZF66|GT6_ORYSI Probable glycosyltransferase 6 OS=Oryza sativa subsp. indica GN=GT6 PE=3 SV=1	_	_	_	_	_	PF05637.9|Glyco_transf_34|galactosyl transferase GMA12/MNN10 family|TraesCSU02G194500.1|m.1328:209-491
TraesCSU02G264700	2.43409	5.59302	-1.19691	0.0204557	0.104576	down	yes	4.1505	2.05354	1.09824	3.02831	10.4413	3.30945	Un	430608715	430609091	-	TraesCSU02G264700	--	--	GO:0005739|mitochondrion	--	--	--	261	KEH17348.1	KEH17348.1 hypothetical protein MTR_0021s0160 [Medicago truncatula]	sp|Q6CQE5|TAR1_KLULA	sp|Q6CQE5|TAR1_KLULA Protein TAR1 OS=Kluyveromyces lactis (strain ATCC 8585 / CBS 2359 / DSM 70799 / NBRC 1267 / NRRL Y-1140 / WM37) GN=TAR1-A PE=4 SV=2			_	_	NOG129630;NOG79861	_

## Sheet: Supplemental Table S2
Supplementary Table S2 Names corresponding to the samples
sample	Name
B-FA-TE-1	B-FA99-TE-1
B-FA-TE-2	B-FA99-TE-2
B-FA-TE-3	B-FA99-TE-3
D-FA-TE-1	D-FA99-TE-1
D-FA-TE-2	D-FA99-TE-2
D-FA-TE-3	D-FA99-TE-3
B411-4.5-1	B-J411-TE-1
B411-4.5-2	B-J411-TE-2
B411-4.5-3	B-J411-TE-3
D411-4.5-1	D-J411-TE-1
D411-4.5-2	D-J411-TE-2
D411-4.5-3	D-J411-TE-3

## Sheet: Supplemental Table S3
Supplemental Table S3 Primer sequences and PCR conditions
ID	Forward primer(5'-3')	Reverse primer(5'-3')	Annealing temperature(°C)
TraesCS7D02G212900	AAAGCTGGAGGCTGAGTGTC	CACCAACCAAGACAACTGCG	60
TraesCS2A02G478500	CCAGGTTTCTCCCCATTGC	TATTGCTTTTGTTCCGGGCA	60
TraesCS4D02G153400	CACACATCGCACCAGTTATC	CAGTTGCAGTTATGCTTGATT	60
TraesCS2A02G212900	AGGAGGTTGAGGCTGCTAGA	TCAAGTACACCGTTCCCAGC	60
TraesCS1A02G094900	CGATCTCGTCCCTCTCTCCT	CTCAGCGGCGTTAACTTTGG	60
TraesCS2A02G084100	TTCATTCACCTCTTCCCTCCAA	TGAGCTCAGACCCATCTTCTT	60
TraesCS1D02G079800	CCCAACAACATCAGGGACGA	GTCGGAGTTGAAGGTGACGA	60
TraesCS6B02G326500	TGCTCCTGTTCCCCATGTTC	GTCTCGGAGAAGGTGACGAC	60
TraesCS6A02G296700	CGCGTATGACTCCCAAGGAA	GCCCATCCCGCGTAGTC	60
TaActin	CTCCCTCACAACAACCGC	TACCAGGAACTTCCATACCAAC	60
